# Supplementary material for: Interaction between Mas1 and AT1RA contributes to enhancement of skeletal muscle angiogenesis by angiotensin-(1-7) in Dahl salt-sensitive rats
Source: PLoS One. 2020 Apr 23;15(4):e0232067. doi: 10.1371/journal.pone.0232067 (PMC7179868; doi:10.1371/journal.pone.0232067)
Supplement: S1 Table — (XLS) [file pone.0232067.s002.xls]

## Sheet: Results
Sample Name	Target Name	CT
SS-AT1WT 1	HPRT1	25.0138		Average of CT	Target Name
SS-AT1WT 1	HPRT1	24.8599		Sample Name	AT1a	AT1b	HPRT1	Mas1
SS-AT1WT 1	HPRT1	24.6752		SS Adrenal	24.7024	24.4436	21.4089	28.3677
SS-AT1WT 1	AT1a	29.1451		SS-AT1KO 1	30.5767	not detected	25.8571	33.9462
SS-AT1WT 1	AT1a	29.1208		SS-AT1KO 2	29.1488	not detected	23.9054	31.3635
SS-AT1WT 1	AT1a	29.0044		SS-AT1KO 3	29.5868	not detected	24.0668	32.9033
SS-AT1WT 1	AT1b	Undetermined		SS-AT1KO 4	30.2183	not detected	24.7525	34.8479
SS-AT1WT 1	AT1b	Undetermined		SS-AT1WT 1	29.0901	not detected	24.8497	35.2816
SS-AT1WT 1	AT1b	Undetermined		SS-AT1WT 2	29.5195	not detected	25.3069	33.205
SS-AT1WT 1	Mas1	35.1885		SS-AT1WT 3	29.8788	not detected	25.342	33.8755
SS-AT1WT 1	Mas1	35.5325		SS-AT1WT 4	29.3014	not detected	24.8125	33.7392
SS-AT1WT 1	Mas1	35.1237
SS-AT1WT 2	HPRT1	25.3427
SS-AT1WT 2	HPRT1	25.2197
SS-AT1WT 2	HPRT1	25.3584
SS-AT1WT 2	AT1a	29.5188
SS-AT1WT 2	AT1a	29.769
SS-AT1WT 2	AT1a	29.2706
SS-AT1WT 2	AT1b	Undetermined
SS-AT1WT 2	AT1b	Undetermined
SS-AT1WT 2	AT1b	Undetermined
SS-AT1WT 2	Mas1	34.229
SS-AT1WT 2	Mas1	32.8066
SS-AT1WT 2	Mas1	32.5792
SS-AT1WT 3	HPRT1	24.9924
SS-AT1WT 3	HPRT1	25.4032
SS-AT1WT 3	HPRT1	25.6304
SS-AT1WT 3	AT1a	30.1935
SS-AT1WT 3	AT1a	29.7817
SS-AT1WT 3	AT1a	29.6613
SS-AT1WT 3	AT1b	Undetermined
SS-AT1WT 3	AT1b	Undetermined
SS-AT1WT 3	AT1b	Undetermined
SS-AT1WT 3	Mas1	34.3921
SS-AT1WT 3	Mas1	33.3911
SS-AT1WT 3	Mas1	33.8433
SS-AT1WT 4	HPRT1	24.683
SS-AT1WT 4	HPRT1	24.7724
SS-AT1WT 4	HPRT1	24.9822
SS-AT1WT 4	AT1a	29.3297
SS-AT1WT 4	AT1a	29.2273
SS-AT1WT 4	AT1a	29.3473
SS-AT1WT 4	AT1b	Undetermined
SS-AT1WT 4	AT1b	Undetermined
SS-AT1WT 4	AT1b	Undetermined
SS-AT1WT 4	Mas1	33.7185
SS-AT1WT 4	Mas1	33.8756
SS-AT1WT 4	Mas1	33.6235
SS-AT1KO 1	HPRT1	25.2135
SS-AT1KO 1	HPRT1	27.0827
SS-AT1KO 1	HPRT1	25.2751
SS-AT1KO 1	AT1a	30.3868
SS-AT1KO 1	AT1a	30.657
SS-AT1KO 1	AT1a	30.6864
SS-AT1KO 1	AT1b	Undetermined
SS-AT1KO 1	AT1b	Undetermined
SS-AT1KO 1	AT1b	Undetermined
SS-AT1KO 1	Mas1	33.5826
SS-AT1KO 1	Mas1	33.4088
SS-AT1KO 1	Mas1	34.8473
SS-AT1KO 2	HPRT1	23.9329
SS-AT1KO 2	HPRT1	23.9502
SS-AT1KO 2	HPRT1	23.833
SS-AT1KO 2	AT1a	29.1868
SS-AT1KO 2	AT1a	29.0422
SS-AT1KO 2	AT1a	29.2174
SS-AT1KO 2	AT1b	Undetermined
SS-AT1KO 2	AT1b	Undetermined
SS-AT1KO 2	AT1b	Undetermined
SS-AT1KO 2	Mas1	31.2261
SS-AT1KO 2	Mas1	31.3758
SS-AT1KO 2	Mas1	31.4885
SS-AT1KO 3	HPRT1	24.1813
SS-AT1KO 3	HPRT1	23.7517
SS-AT1KO 3	HPRT1	24.2675
SS-AT1KO 3	AT1a	29.5379
SS-AT1KO 3	AT1a	29.6983
SS-AT1KO 3	AT1a	29.5242
SS-AT1KO 3	AT1b	Undetermined
SS-AT1KO 3	AT1b	Undetermined
SS-AT1KO 3	AT1b	Undetermined
SS-AT1KO 3	Mas1	32.7947
SS-AT1KO 3	Mas1	33.091
SS-AT1KO 3	Mas1	32.8244
SS-AT1KO 4	HPRT1	24.8629
SS-AT1KO 4	HPRT1	24.887
SS-AT1KO 4	HPRT1	24.5077
SS-AT1KO 4	AT1a	30.2302
SS-AT1KO 4	AT1a	30.1799
SS-AT1KO 4	AT1a	30.2449
SS-AT1KO 4	AT1b	Undetermined
SS-AT1KO 4	AT1b	Undetermined
SS-AT1KO 4	AT1b	Undetermined
SS-AT1KO 4	Mas1	35.5213
SS-AT1KO 4	Mas1	34.3591
SS-AT1KO 4	Mas1	34.6634
SS Adrenal	HPRT1	21.3935
SS Adrenal	HPRT1	21.3749
SS Adrenal	HPRT1	21.4583
SS Adrenal	AT1a	24.7099
SS Adrenal	AT1a	24.6443
SS Adrenal	AT1a	24.7531
SS Adrenal	AT1b	24.4577
SS Adrenal	AT1b	24.4594
SS Adrenal	AT1b	24.4136
SS Adrenal	Mas1	28.4951
SS Adrenal	Mas1	28.2146
SS Adrenal	Mas1	28.3935
