# Supplementary material for: Interaction between Mas1 and AT1RA contributes to enhancement of skeletal muscle angiogenesis by angiotensin-(1-7) in Dahl salt-sensitive rats
Source: PLoS One. 2020 Apr 23;15(4):e0232067. doi: 10.1371/journal.pone.0232067 (PMC7179868; doi:10.1371/journal.pone.0232067)
Supplement: S2 Table — (XLS) [file pone.0232067.s003.xls]

## Sheet: scan_count
Group 0 is SS-AT1KO cells NOT treated with Ang-(1-7)
Group 1 is SS-AT1KO cells THAT ARE treated with Ang-(1-7)
Accession	Description	Group 0 Peptides	Group 0 Scans	Group 0 Run Frac	Group 1 Peptides	Group 1 Scans	Group 1 Run Frac	norm log Ratio	Fold	np
Q4FZZ1	PX domain-containing protein kinase-like protein OS=Rattus norvegicus GN=Pxk PE=2 SV=1	0	0	0	1	7	66.6667	Group 1 only	Group 1 only	0.00074173
Q99PL2	Ribosome-binding protein 1 (Ribosome receptor protein) (mRRp).	0	0	0	1	7	66.6667	Group 1 only	Group 1 only	0.00074173
P16036	Phosphate carrier protein, mitochondrial precursor (PTP) (Solutecarrier family 25 member 3).	0	0	0	1	6	66.6667	Group 1 only	Group 1 only	0.0017877
P50580	Proliferation-associated protein 2G4 OS=Mus musculus GN=Pa2g4 PE=1 SV=3	1	1	16.6667	1	17	83.3333	4.4147	17	4.3836e-06
Q8BTW9	Serine/threonine-protein kinase PAK 4 (EC 2.7.11.1) (p21-activatedkinase 4) (PAK-4).	1	1	16.6667	1	6	66.6667	2.9122	6	0.022765
Q7TQG1	Pleckstrin homology domain-containing family A member 6 OS=Mus musculus GN=Plekha6 PE=1 SV=1	1	1	16.6667	1	6	66.6667	2.9122	6	0.022765
P18418	Calreticulin precursor (CRP55) (Calregulin) (HACBP) (ERp60) (CALBP)(Calcium-binding protein 3) (CABP3).	2	3	50	4	16	66.6667	2.74227	5.33333	0.00031856
P55258	Ras-related protein Rab-8A OS=Mus musculus GN=Rab8a PE=1 SV=2	1	3	50	1	10	66.6667	2.0642	3.33333	0.016667
P26772	10 kDa heat shock protein, mitochondrial (Hsp10) (10 kDa chaperonin)(CPN10).	1	4	50	1	13	66.6667	2.02768	3.25	0.0069867
Q91W43	Glycine dehydrogenase (decarboxylating), mitochondrial OS=Mus musculus GN=Gldc PE=1 SV=1	1	3	50	1	9	66.6667	1.9122	3	0.030973
Q00175	Progesterone receptor OS=Mus musculus GN=Pgr PE=1 SV=1	1	24	83.3333	1	61	100	1.67301	2.54167	3.1739e-07
