# Supplementary material for: Interaction between Mas1 and AT1RA contributes to enhancement of skeletal muscle angiogenesis by angiotensin-(1-7) in Dahl salt-sensitive rats
Source: PLoS One. 2020 Apr 23;15(4):e0232067. doi: 10.1371/journal.pone.0232067 (PMC7179868; doi:10.1371/journal.pone.0232067)
Supplement: S3 Table — (XLS) [file pone.0232067.s004.xls]

## Sheet: scan_count
Group 0 is SS-AT1WT cells NOT treated with Ang-(1-7)
Group 1 is SS-AT1WT cells THAT ARE treated with Ang-(1-7)
Accession	Description	Group 0 Peptides	Group 0 Scans	Group 0 Run Frac	Group 1 Peptides	Group 1 Scans	Group 1 Run Frac	norm log Ratio	np
Q9CQV8	14-3-3 protein beta/alpha OS=Mus musculus GN=Ywhab PE=1 SV=3	0	0	0	1	1	16.6667	Group 1 only	0.25075
Q8BG02	Serine/threonine-protein phosphatase 2A 55 kDa regulatory subunit B gamma isoform OS=Mus musculus GN=Ppp2r2c PE=1 SV=1	1	1	16.6667	0	0	0	Group 0 only	0.2276
Q9Z131	SH3 domain-binding protein 5 OS=Mus musculus GN=Sh3bp5 PE=1 SV=3	0	0	0	1	1	16.6667	Group 1 only	0.25075
Q91Y80	SH3 domain-binding protein 5 (Vascular endothelial cell-specificprotein 18).	0	0	0	1	1	16.6667	Group 1 only	0.25075
Q02284	5-hydroxytryptamine receptor 1F OS=Mus musculus GN=Htr1f PE=2 SV=1	0	0	0	1	1	16.6667	Group 1 only	0.25075
P34968	5-hydroxytryptamine receptor 2C OS=Mus musculus GN=Htr2c PE=2 SV=2	1	1	16.6667	0	0	0	Group 0 only	0.2276
P17475	Alpha-1-antiproteinase OS=Rattus norvegicus GN=Serpina1 PE=1 SV=2	1	4	50	1	11	66.6667	1.36087	0.086612
P06238	Alpha-2-macroglobulin OS=Rattus norvegicus GN=A2m PE=2 SV=2	0	0	0	1	1	16.6667	Group 1 only	0.25075
Q8BRC6	AMY-1-associating protein expressed in testis 1 homolog (AAT-1).	0	0	0	1	1	16.6667	Group 1 only	0.25075
P05202	Aspartate aminotransferase, mitochondrial OS=Mus musculus GN=Got2 PE=1 SV=1	0	0	0	1	3	16.6667	Group 1 only	0.046665
P00507	Aspartate aminotransferase, mitochondrial precursor (EC 2.6.1.1)(Transaminase A) (Glutamate oxaloacetate transaminase 2).	0	0	0	2	2	33.3333	Group 1 only	0.10432
P41233	ATP-binding cassette sub-family A member 1 OS=Mus musculus GN=Abca1 PE=1 SV=4	1	1	16.6667	1	1	16.6667	-0.0985617	0.96147
Q09427	ATP-binding cassette sub-family C member 8 OS=Cricetus cricetus GN=ABCC8 PE=1 SV=3	0	0	0	1	1	16.6667	Group 1 only	0.25075
Q09429	ATP-binding cassette transporter sub-family C member 8 (Sulfonylureareceptor 1).	0	0	0	1	1	16.6667	Group 1 only	0.25075
P61222	ATP-binding cassette sub-family E member 1 OS=Mus musculus GN=Abce1 PE=1 SV=1	1	1	16.6667	0	0	0	Group 0 only	0.2276
Q6P542	ATP-binding cassette sub-family F member 1 OS=Mus musculus GN=Abcf1 PE=1 SV=1	2	28	100	3	116	100	1.95206	5.8028e-13
Q99LE6	ATP-binding cassette sub-family F member 2 OS=Mus musculus GN=Abcf2 PE=1 SV=1	1	9	66.6667	2	3	50	-1.68352	0.059067
Q8K4K7	Actin-binding Rho-activating protein (Striated muscle activator ofRho-dependent signaling) (STARS) (MS1).	0	0	0	1	3	33.3333	Group 1 only	0.046665
P50544	Very long-chain specific acyl-CoA dehydrogenase, mitochondrial OS=Mus musculus GN=Acadvl PE=1 SV=3	0	0	0	1	1	16.6667	Group 1 only	0.25075
Q9ER34	Aconitate hydratase, mitochondrial precursor (EC 4.2.1.3) (Citratehydro-lyase) (Aconitase).	0	0	0	1	1	16.6667	Group 1 only	0.25075
Q9JID6	Long-chain-fatty-acid--CoA ligase 1 OS=Cavia porcellus GN=ACSL1 PE=2 SV=1	1	3	33.3333	0	0	0	Group 0 only	0.036634
P62737	Actin, aortic smooth muscle OS=Mus musculus GN=Acta2 PE=1 SV=1	6	9	50	8	14	83.3333	0.538868	0.37686
Q71FK5	Actin, cytoplasmic 1 OS=Cavia porcellus GN=ACTB PE=2 SV=1	5	25	83.3333	3	23	66.6667	-0.218856	0.59934
Q7TPR4	Alpha-actinin-1 OS=Mus musculus GN=Actn1 PE=1 SV=1	1	1	16.6667	0	0	0	Group 0 only	0.2276
Q9JI91	Alpha-actinin-2 (Alpha actinin skeletal muscle isoform 2) (F-actincross-linking protein).	0	0	0	1	1	16.6667	Group 1 only	0.25075
Q9R1V4	Disintegrin and metalloproteinase domain-containing protein 11 OS=Mus musculus GN=Adam11 PE=1 SV=2	0	0	0	1	1	16.6667	Group 1 only	0.25075
Q9QYV0	Disintegrin and metalloproteinase domain-containing protein 15 OS=Rattus norvegicus GN=Adam15 PE=2 SV=2	0	0	0	1	1	16.6667	Group 1 only	0.25075
Q6AYE3	Transcriptional adapter 2-like (ADA2-like protein).	0	0	0	1	1	16.6667	Group 1 only	0.25075
Q01341	Adenylate cyclase type 6 OS=Mus musculus GN=Adcy6 PE=1 SV=1	1	1	16.6667	0	0	0	Group 0 only	0.2276
P51829	Adenylate cyclase type 7 OS=Mus musculus GN=Adcy7 PE=2 SV=2	0	0	0	1	1	16.6667	Group 1 only	0.25075
P48962	ADP/ATP translocase 1 OS=Mus musculus GN=Slc25a4 PE=1 SV=4	1	3	33.3333	3	9	66.6667	1.4864	0.097646
Q09073	ADP/ATP translocase 2 (Adenine nucleotide translocator 2) (ANT 2)(ADP,ATP carrier protein 2) (Solute carrier family 25 member 5).	1	3	50	0	0	0	Group 0 only	0.036634
O54826	Protein AF-10 OS=Mus musculus GN=Mllt10 PE=1 SV=2	0	0	0	1	1	16.6667	Group 1 only	0.25075
AGRN_RAT	(P25304) Agrin precursor	0	0	0	1	1	16.6667	Group 1 only	0.25075
P46660	Alpha-internexin OS=Mus musculus GN=Ina PE=1 SV=3	1	1	16.6667	1	7	33.3333	2.70879	0.030847
P23565	Alpha-internexin OS=Rattus norvegicus GN=Ina PE=1 SV=2	1	5	16.6667	0	0	0	Group 0 only	0.0069769
Q60662	A-kinase anchor protein 4 OS=Mus musculus GN=Akap4 PE=1 SV=1	1	3	33.3333	0	0	0	Group 0 only	0.036634
P24587	A-kinase anchor protein 5 OS=Rattus norvegicus GN=Akap5 PE=1 SV=2	0	0	0	1	1	16.6667	Group 1 only	0.25075
Q6ZPS6	Ankyrin repeat and IBR domain-containing protein 1 OS=Mus musculus GN=Ankib1 PE=1 SV=2	1	4	50	1	1	16.6667	-2.09856	0.14367
P07724	Serum albumin precursor.	1	3	33.3333	1	1	16.6667	-1.68352	0.27577
P02770	Serum albumin precursor.	1	4	33.3333	1	2	33.3333	-1.09856	0.36424
P81178	Aldehyde dehydrogenase, mitochondrial OS=Mesocricetus auratus GN=ALDH2 PE=1 SV=1	1	2	16.6667	1	1	16.6667	-1.09856	0.52115
P11884	Aldehyde dehydrogenase, mitochondrial precursor (EC 1.2.1.3) (ALDHclass 2) (ALDH1) (ALDH-E2).	3	3	33.3333	1	4	33.3333	0.316476	0.77301
Q8K4E0	Alstrom syndrome protein 1 homolog.	0	0	0	1	1	16.6667	Group 1 only	0.25075
Q920R0	Alsin OS=Mus musculus GN=Als2 PE=1 SV=3	0	0	0	2	2	16.6667	Group 1 only	0.10432
Q7TS75	APC membrane recruitment protein 1 OS=Mus musculus GN=Amer1 PE=2 SV=3	1	1	16.6667	0	0	0	Group 0 only	0.2276
Q7TNJ4	Amphoterin-induced protein 2 precursor (AMIGO-2) (Alivin-1).	1	1	16.6667	0	0	0	Group 0 only	0.2276
Q9D4H4	Angiomotin-like protein 1 OS=Mus musculus GN=Amotl1 PE=1 SV=2	0	0	0	1	1	16.6667	Group 1 only	0.25075
Q9DBT5	AMP deaminase 2 OS=Mus musculus GN=Ampd2 PE=1 SV=1	1	1	16.6667	0	0	0	Group 0 only	0.2276
Q7TQF7	Amphiphysin OS=Mus musculus GN=Amph PE=1 SV=1	0	0	0	1	1	16.6667	Group 1 only	0.25075
Q5F259	Ankyrin repeat domain-containing protein 13B.	1	5	50	1	7	83.3333	0.386865	0.645
ANC4_MOUSE	(Q91W96) Anaphase-promoting complex subunit 4 (APC4) (Cyclosome subunit 4)	0	0	0	1	1	16.6667	Group 1 only	0.25075
Q61839	C-type natriuretic peptide OS=Mus musculus GN=Nppc PE=3 SV=1	0	0	0	1	1	16.6667	Group 1 only	0.25075
Q810B6	Rabankyrin-5 OS=Mus musculus GN=Ankfy1 PE=1 SV=2	0	0	0	1	2	33.3333	Group 1 only	0.10432
Q6TMA8	Angiopoietin-related protein 4 OS=Rattus norvegicus GN=Angptl4 PE=1 SV=1	0	0	0	1	1	16.6667	Group 1 only	0.25075
ANKR5_MOUSE	(Q9D2J7) Ankyrin repeat domain-containing protein 5	1	1	16.6667	0	0	0	Group 0 only	0.2276
Q9CZK6	Ankyrin repeat and SAM domain-containing protein 3.	1	2	33.3333	0	0	0	Group 0 only	0.087947
ANR13_MOUSE	(Q80UP5) Ankyrin repeat domain-containing protein 13	1	2	33.3333	0	0	0	Group 0 only	0.087947
Q8C0J6	Ankyrin repeat domain-containing protein 57.	1	1	16.6667	0	0	0	Group 0 only	0.2276
Q9CZ52	Anthrax toxin receptor 1 OS=Mus musculus GN=Antxr1 PE=1 SV=2	1	1	16.6667	0	0	0	Group 0 only	0.2276
Q99JG3	Annexin A13 (Annexin-13) (Annexin XIII).	0	0	0	1	4	50	Group 1 only	0.021614
P10107	Annexin A1 OS=Mus musculus GN=Anxa1 PE=1 SV=2	1	1	16.6667	0	0	0	Group 0 only	0.2276
P07150	Annexin A1 (Annexin-1) (Annexin I) (Lipocortin I) (Calpactin II)(Chromobindin-9) (p35) (Phospholipase A2 inhibitory protein).	4	19	66.6667	4	18	66.6667	-0.176564	0.70976
Q07936	Annexin A2 (Annexin-2) (Annexin II) (Lipocortin II) (Calpactin I heavychain) (Chromobindin-8) (p36) (Protein I) (Placental anticoagulantprotein IV) (PAP-IV).	3	27	100	2	27	100	-0.0985617	0.80182
Q812C9	Retina-specific copper amine oxidase OS=Mus musculus GN=Aoc2 PE=2 SV=2	1	3	33.3333	1	7	50	1.12383	0.23941
Q64133	Amine oxidase [flavin-containing] A OS=Mus musculus GN=Maoa PE=1 SV=3	1	1	16.6667	0	0	0	Group 0 only	0.2276
P21396	Amine oxidase [flavin-containing] A (EC 1.4.3.4) (Monoamine oxidasetype A) (MAO-A).	1	2	16.6667	0	0	0	Group 0 only	0.087947
O54774	AP-3 complex subunit delta-1 (Adapter-related protein complex 3subunit delta-1) (Delta-adaptin 3) (AP-3 complex subunit delta)(Delta-adaptin) (mBLVR1).	0	0	0	1	1	16.6667	Group 1 only	0.25075
Q9EPV5	Apoptotic protease-activating factor 1 OS=Rattus norvegicus GN=Apaf1 PE=1 SV=1	1	2	33.3333	1	3	50	0.486401	0.70941
P06759	Apolipoprotein C-III OS=Rattus norvegicus GN=Apoc3 PE=2 SV=2	1	1	16.6667	0	0	0	Group 0 only	0.2276
		1	2	33.3333	0	0	0	Group 0 only	0.087947
P26819	Beta-adrenergic receptor kinase 2 OS=Rattus norvegicus GN=Adrbk2 PE=2 SV=1	0	0	0	1	4	33.3333	Group 1 only	0.021614
Q9D8S3	ADP-ribosylation factor GTPase-activating protein 3 OS=Mus musculus GN=Arfgap3 PE=1 SV=2	0	0	0	1	3	33.3333	Group 1 only	0.046665
P07824	Arginase-1 OS=Rattus norvegicus GN=Arg1 PE=1 SV=2	0	0	0	1	16	50	Group 1 only	4.345e-06
Q7TNR9	Rho guanine nucleotide exchange factor 4 (APC-stimulated guaninenucleotide exchange factor) (Asef).	0	0	0	1	1	16.6667	Group 1 only	0.25075
Q8K4I3	Rho guanine nucleotide exchange factor 6 OS=Mus musculus GN=Arhgef6 PE=1 SV=1	1	1	16.6667	0	0	0	Group 0 only	0.2276
Q8C033	Rho guanine nucleotide exchange factor 10 OS=Mus musculus GN=Arhgef10 PE=1 SV=2	0	0	0	1	7	33.3333	Group 1 only	0.0023756
Q8R4H2	Rho guanine nucleotide exchange factor 12 OS=Mus musculus GN=Arhgef12 PE=1 SV=2	1	2	33.3333	0	0	0	Group 0 only	0.087947
Q9JKB5	AT-rich interactive domain-containing protein 4B (ARID domain-containing protein 4B) (Histone deacetylase complex subunit SAP180)(180 kDa Sin3-associated polypeptide) (Sin3-associated polypeptidep180) (Retinoblastoma-binding protein 1-like 1).	1	5	66.6667	1	1	16.6667	-2.42049	0.074031
Q8CG76	Aflatoxin B1 aldehyde reductase member 2 OS=Mus musculus GN=Akr7a2 PE=1 SV=3	1	1	16.6667	0	0	0	Group 0 only	0.2276
Q9CX83	Armadillo repeat-containing X-linked protein 1 OS=Mus musculus GN=Armcx1 PE=2 SV=1	1	8	83.3333	1	9	83.3333	0.0713633	0.91888
Q66HF0	Protein ARMCX6 OS=Rattus norvegicus GN=Armcx6 PE=2 SV=1	1	1	16.6667	0	0	0	Group 0 only	0.2276
P41739	Aryl hydrocarbon receptor nuclear translocator (ARNT protein) (Dioxinreceptor, nuclear translocator) (Hypoxia-inducible factor 1 beta)(HIF-1 beta).	1	1	16.6667	0	0	0	Group 0 only	0.2276
Q9D864	Actin-related protein 6 OS=Mus musculus GN=Actr6 PE=1 SV=2	0	0	0	1	1	16.6667	Group 1 only	0.25075
P50428	Arylsulfatase A OS=Mus musculus GN=Arsa PE=1 SV=2	1	2	33.3333	0	0	0	Group 0 only	0.087947
P50429	Arylsulfatase B OS=Mus musculus GN=Arsb PE=1 SV=3	1	1	16.6667	0	0	0	Group 0 only	0.2276
Q8VHS6	Ankyrin repeat and SOCS box protein 15 OS=Mus musculus GN=Asb15 PE=2 SV=2	1	2	16.6667	0	0	0	Group 0 only	0.087947
Q91ZT9	Ankyrin repeat and SOCS box protein 8 OS=Mus musculus GN=Asb8 PE=2 SV=1	0	0	0	1	2	33.3333	Group 1 only	0.10432
Q5I0J9	Putative L-aspartate dehydrogenase OS=Rattus norvegicus GN=Aspdh PE=2 SV=1	0	0	0	1	1	16.6667	Group 1 only	0.25075
Q8CJ27	Abnormal spindle-like microcephaly-associated protein homolog OS=Mus musculus GN=Aspm PE=2 SV=2	2	4	33.3333	1	7	33.3333	0.708793	0.42497
Q8CG79	Apoptosis-stimulating of p53 protein 2 OS=Mus musculus GN=Tp53bp2 PE=1 SV=3	0	0	0	1	1	16.6667	Group 1 only	0.25075
Q8VD46	Ankyrin repeat, SAM and basic leucine zipper domain-containing protein 1 OS=Mus musculus GN=Asz1 PE=1 SV=2	0	0	0	1	1	16.6667	Group 1 only	0.25075
P54708	Potassium-transporting ATPase alpha chain 2 (EC 3.6.3.10) (Protonpump) (Non-gastric H(+)/K(+) ATPase subunit alpha).	1	1	16.6667	1	3	33.3333	1.4864	0.33892
P14094	Sodium/potassium-transporting ATPase subunit beta-1 OS=Mus musculus GN=Atp1b1 PE=1 SV=1	0	0	0	1	1	16.6667	Group 1 only	0.25075
P07340	Sodium/potassium-transporting ATPase subunit beta-1 (Sodium/potassium-dependent ATPase beta-1 subunit).	0	0	0	1	1	16.6667	Group 1 only	0.25075
Q8R429	Sarcoplasmic/endoplasmic reticulum calcium ATPase 1 OS=Mus musculus GN=Atp2a1 PE=1 SV=1	1	3	33.3333	1	4	33.3333	0.316476	0.77301
P11506	Plasma membrane calcium-transporting ATPase 2 OS=Rattus norvegicus GN=Atp2b2 PE=1 SV=2	0	0	0	1	1	16.6667	Group 1 only	0.25075
Q80XR2	Calcium-transporting ATPase type 2C member 1 OS=Mus musculus GN=Atp2c1 PE=1 SV=2	1	1	16.6667	0	0	0	Group 0 only	0.2276
P70704	Phospholipid-transporting ATPase IA OS=Mus musculus GN=Atp8a1 PE=1 SV=2	1	1	16.6667	0	0	0	Group 0 only	0.2276
Q9DCX2	ATP synthase D chain, mitochondrial (EC 3.6.3.14).	1	6	66.6667	1	14	83.3333	1.12383	0.09616
P21571	ATP synthase-coupling factor 6, mitochondrial OS=Rattus norvegicus GN=Atp5j PE=1 SV=1	0	0	0	1	1	16.6667	Group 1 only	0.25075
O70228	Probable phospholipid-transporting ATPase IIA OS=Mus musculus GN=Atp9a PE=1 SV=3	0	0	0	1	1	16.6667	Group 1 only	0.25075
P56480	ATP synthase subunit beta, mitochondrial OS=Mus musculus GN=Atp5b PE=1 SV=2	0	0	0	1	1	16.6667	Group 1 only	0.25075
Q91VR2	ATP synthase subunit gamma, mitochondrial OS=Mus musculus GN=Atp5c1 PE=1 SV=1	1	1	16.6667	0	0	0	Group 0 only	0.2276
P35435	ATP synthase gamma chain, mitochondrial (EC 3.6.3.14).	1	1	16.6667	0	0	0	Group 0 only	0.2276
Q99J86	Attractin precursor (Zitter protein).	0	0	0	1	1	16.6667	Group 1 only	0.25075
P59384	A disintegrin and metalloproteinase with thrombospondin motifs 15 OS=Mus musculus GN=Adamts15 PE=2 SV=2	1	11	50	0	0	0	Group 0 only	6.289e-05
Q69Z28	A disintegrin and metalloproteinase with thrombospondin motifs 16 OS=Mus musculus GN=Adamts16 PE=2 SV=2	0	0	0	1	2	16.6667	Group 1 only	0.10432
AXN1_MOUSE	(O35625) Axin-1 (Axis inhibition protein 1) (Fused protein)	1	1	16.6667	2	19	66.6667	4.14937	1.6302e-05
Q9CPT0	Apoptosis facilitator Bcl-2-like protein 14 OS=Mus musculus GN=Bcl2l14 PE=1 SV=1	0	0	0	1	1	16.6667	Group 1 only	0.25075
P23562	Band 3 anion transport protein OS=Rattus norvegicus GN=Slc4a1 PE=1 SV=3	1	2	16.6667	1	3	33.3333	0.486401	0.70941
P97303	Transcription regulator protein BACH2 OS=Mus musculus GN=Bach2 PE=1 SV=3	1	1	16.6667	0	0	0	Group 0 only	0.2276
Q61335	B-cell receptor-associated protein 31 OS=Mus musculus GN=Bcap31 PE=1 SV=4	1	1	16.6667	1	4	50	1.90144	0.18862
Q9QZH2	BRCA1-associated RING domain protein 1 OS=Rattus norvegicus GN=Bard1 PE=2 SV=1	1	7	66.6667	1	7	50	-0.0985617	0.89831
Q9Z277	Tyrosine-protein kinase BAZ1B OS=Mus musculus GN=Baz1b PE=1 SV=2	0	0	0	1	1	16.6667	Group 1 only	0.25075
Q9QYE3	B-cell lymphoma/leukemia 11A OS=Mus musculus GN=Bcl11a PE=1 SV=1	0	0	0	2	3	33.3333	Group 1 only	0.046665
Q8K019	Bcl-2-associated transcription factor 1 OS=Mus musculus GN=Bclaf1 PE=1 SV=2	0	0	0	1	1	16.6667	Group 1 only	0.25075
BCLX_MOUSE	(Q64373) Apoptosis regulator Bcl-X (Bcl-2-like 1 protein)	1	1	16.6667	0	0	0	Group 0 only	0.2276
Q68EF6	Brain-enriched guanylate kinase-associated protein.	0	0	0	1	1	16.6667	Group 1 only	0.25075
O35780	Class B basic helix-loop-helix protein 2 (bHLHB2) (Enhancer-of-splitand hairy-related protein 2) (SHARP-2).	1	1	16.6667	0	0	0	Group 0 only	0.2276
BHLH8_MOUSE	(Q9QYC3) Class B basic helix-loop-helix protein 8 (bHLHB8) (Muscle, intestine and stomach expression 1) (MIST-1)	0	0	0	1	1	16.6667	Group 1 only	0.25075
Q8R2J6	Protein bicaudal D homolog 1 (Bic-D 1).	1	1	16.6667	0	0	0	Group 0 only	0.2276
Q9QWK5	Baculoviral IAP repeat-containing protein 1a OS=Mus musculus GN=Naip1 PE=2 SV=3	1	1	16.6667	1	3	33.3333	1.4864	0.33892
BIRC4_RAT	(Q9R0I6) Baculoviral IAP repeat-containing protein 4 (Inhibitor of apoptosis protein 3) (X-linked inhibitor of apoptosis protein) (X-linked IAP) (IAP homolog A) (RIAP3) (RIAP-3)	1	2	33.3333	0	0	0	Group 0 only	0.087947
Q5BJR4	BNIP2 motif-containing molecule at the C-terminal region 1.	1	1	16.6667	0	0	0	Group 0 only	0.2276
P98063	Bone morphogenetic protein 1 precursor (EC 3.4.24.19) (BMP-1)(Procollagen C-proteinase) (PCP) (Mammalian tolloid protein) (mTld).	1	1	16.6667	0	0	0	Group 0 only	0.2276
Q91ZU6	Bullous pemphigoid antigen 1, isoforms 1/2/3/4 (BPA) (Hemidesmosomalplaque protein) (Dystonia musculorum protein) (Dystonin).	0	0	0	2	2	33.3333	Group 1 only	0.10432
BPAEA_MOUSE	(Q91ZU8) Bullous pemphigoid antigen 1, isoform 5 (BPA) (Hemidesmosomal plaque protein) (Dystonia musculorum protein) (Dystonin)	0	0	0	1	1	16.6667	Group 1 only	0.25075
P97929	Breast cancer type 2 susceptibility protein homolog OS=Mus musculus GN=Brca2 PE=1 SV=2	0	0	0	1	1	16.6667	Group 1 only	0.25075
O35923	Breast cancer type 2 susceptibility protein homolog OS=Rattus norvegicus GN=Brca2 PE=1 SV=1	1	1	16.6667	0	0	0	Group 0 only	0.2276
Q6MGA9	Bromodomain-containing protein 2 (Protein RING3).	1	2	33.3333	0	0	0	Group 0 only	0.087947
Q91VR8	Probable protein BRICK1.	0	0	0	1	2	33.3333	Group 1 only	0.10432
O88737	Protein bassoon.	1	2	33.3333	0	0	0	Group 0 only	0.087947
Q811A2	Bone marrow stromal antigen 2 precursor (BST-2) (CD317 antigen)(Protein DAMP-1).	1	4	33.3333	0	0	0	Group 0 only	0.015817
Q6MG97	Butyrophilin-like protein 2 OS=Rattus norvegicus GN=Btnl2 PE=3 SV=1	1	2	33.3333	1	7	50	1.70879	0.10613
Q8K479	Complement C1q tumor necrosis factor-related protein 5 OS=Mus musculus GN=C1qtnf5 PE=1 SV=1	0	0	0	1	2	33.3333	Group 1 only	0.10432
C4BP_RAT	(Q63514) C4b-binding protein alpha chain precursor (C4bp)	0	0	0	1	1	16.6667	Group 1 only	0.25075
O88751	Calcium-binding protein 1 OS=Rattus norvegicus GN=Cabp1 PE=1 SV=2	0	0	0	1	1	16.6667	Group 1 only	0.25075
Q61290	Voltage-dependent R-type calcium channel subunit alpha-1E OS=Mus musculus GN=Cacna1e PE=1 SV=1	0	0	0	1	1	16.6667	Group 1 only	0.25075
Q9JIS7	Voltage-dependent L-type calcium channel subunit alpha-1F OS=Mus musculus GN=Cacna1f PE=1 SV=1	0	0	0	1	1	16.6667	Group 1 only	0.25075
Q02485	Voltage-dependent L-type calcium channel subunit alpha-1S (Fragment) OS=Rattus norvegicus GN=Cacna1s PE=1 SV=1	0	0	0	1	1	16.6667	Group 1 only	0.25075
P55288	Cadherin-11 OS=Mus musculus GN=Cdh11 PE=1 SV=1	0	0	0	1	1	16.6667	Group 1 only	0.25075
Q9QWF0	Chromatin assembly factor 1 subunit A OS=Mus musculus GN=Chaf1a PE=1 SV=1	1	2	33.3333	0	0	0	Group 0 only	0.087947
Q9JM83	Calmodulin-4 OS=Mus musculus GN=Calm4 PE=2 SV=2	0	0	0	1	2	33.3333	Group 1 only	0.10432
P18418	Calreticulin precursor (CRP55) (Calregulin) (HACBP) (ERp60) (CALBP)(Calcium-binding protein 3) (CABP3).	2	7	66.6667	3	5	33.3333	-0.583989	0.48593
O35783	Calumenin precursor (Crocalbin) (CBP-50).	1	1	16.6667	0	0	0	Group 0 only	0.2276
Q9R1S8	Calpain-7 (EC 3.4.22.-) (PalB homolog) (PalBH).	0	0	0	1	1	16.6667	Group 1 only	0.25075
Q6ZQ38	Cullin-associated NEDD8-dissociated protein 1 OS=Mus musculus GN=Cand1 PE=1 SV=2	1	1	16.6667	0	0	0	Group 0 only	0.2276
Q6ZQ73	Cullin-associated NEDD8-dissociated protein 2 OS=Mus musculus GN=Cand2 PE=1 SV=2	1	2	33.3333	1	1	16.6667	-1.09856	0.52115
Q9EPY0	Caspase recruitment domain-containing protein 9 OS=Rattus norvegicus GN=Card9 PE=1 SV=1	0	0	0	1	1	16.6667	Group 1 only	0.25075
P29452	Caspase-1 precursor (EC 3.4.22.36) (CASP-1) (Interleukin-1 betaconvertase) (IL-1BC) (IL-1 beta-converting enzyme) (ICE) (Interleukin-1 beta-converting enzyme) (p45) [Contains: Caspase-1 p20 subunit;Caspase-1 p10 subunit].	1	2	33.3333	0	0	0	Group 0 only	0.087947
P55097	Cathepsin K OS=Mus musculus GN=Ctsk PE=2 SV=2	0	0	0	1	1	16.6667	Group 1 only	0.25075
P41350	Caveolin-1.	2	5	33.3333	0	0	0	Group 0 only	0.0069769
Q8BUG5	Calcyphosin-2 OS=Mus musculus GN=Caps2 PE=2 SV=2	1	1	16.6667	0	0	0	Group 0 only	0.2276
Q09LZ8	Cytosolic carboxypeptidase 6 (EC 3.4.17.-) (ATP/GTP-binding protein-like 4).	1	2	16.6667	0	0	0	Group 0 only	0.087947
P30658	Chromobox protein homolog 2 (Modifier 3 protein) (M33).	0	0	0	1	1	16.6667	Group 1 only	0.25075
Q3U4G3	Uncharacterized protein C3orf21 homolog.	1	1	16.6667	0	0	0	Group 0 only	0.2276
Q9D4K7	Coiled-coil domain-containing protein 105.	0	0	0	1	3	50	Group 1 only	0.046665
Q3V0B4	Coiled-coil domain-containing protein 108.	1	5	50	1	7	66.6667	0.386865	0.645
Q32PZ9	Coiled-coil domain-containing protein 130.	1	4	50	1	2	16.6667	-1.09856	0.36424
Q8VC31	Coiled-coil domain-containing protein 9 OS=Mus musculus GN=Ccdc9 PE=2 SV=1	0	0	0	1	1	16.6667	Group 1 only	0.25075
O88602	Voltage-dependent calcium channel gamma-2 subunit OS=Mus musculus GN=Cacng2 PE=1 SV=1	1	1	16.6667	0	0	0	Group 0 only	0.2276
O35903	C-C motif chemokine 25 OS=Mus musculus GN=Ccl25 PE=2 SV=2	1	1	16.6667	0	0	0	Group 0 only	0.2276
Q9R1Q2	Cyclin-L1 OS=Rattus norvegicus GN=Ccnl1 PE=1 SV=1	0	0	0	1	1	16.6667	Group 1 only	0.25075
P47774	C-C chemokine receptor type 7 OS=Mus musculus GN=Ccr7 PE=1 SV=2	1	2	33.3333	0	0	0	Group 0 only	0.087947
Q61490	CD166 antigen OS=Mus musculus GN=Alcam PE=1 SV=3	1	1	16.6667	0	0	0	Group 0 only	0.2276
Q91V98	Endosialin OS=Mus musculus GN=Cd248 PE=1 SV=1	0	0	0	1	3	50	Group 1 only	0.046665
Q9JLQ0	CD2-associated protein (Mesenchyme-to-epithelium transition proteinwith SH3 domains 1) (METS-1).	1	1	16.6667	1	2	33.3333	0.901438	0.60001
Q03147	Cyclin-dependent kinase 7 OS=Mus musculus GN=Cdk7 PE=1 SV=2	1	3	33.3333	1	7	50	1.12383	0.23941
CE110_MOUSE	(Q7TSH4) Centrosomal protein of 110 kDa (Cep110 protein)	1	1	16.6667	1	1	16.6667	-0.0985617	0.96147
Q6A065	Centrosomal protein of 170 kDa.	0	0	0	1	2	16.6667	Group 1 only	0.10432
CENG2_MOUSE	(Q8BXK8) Centaurin-gamma 2 (ARF-GAP with GTP-binding protein-like, ankyrin repeat and pleckstrin homology domains 1) (AGAP1)	1	1	16.6667	1	1	16.6667	-0.0985617	0.96147
Q6IQY5	Centrosomal protein of 70 kDa OS=Mus musculus GN=Cep70 PE=2 SV=1	0	0	0	1	3	33.3333	Group 1 only	0.046665
Q9D3R3	Centrosomal protein of 72 kDa OS=Mus musculus GN=Cep72 PE=1 SV=3	1	1	16.6667	0	0	0	Group 0 only	0.2276
CF055_MOUSE	(Q9CR26) Protein C6orf55 homolog	1	1	16.6667	0	0	0	Group 0 only	0.2276
Q5M828	Uncharacterized protein C6orf105 homolog (Liver regeneration-relatedprotein LRRG140).	1	1	16.6667	1	2	33.3333	0.901438	0.60001
CF139_MOUSE	(Q9CPQ5) Protein C6orf139 homolog	1	1	16.6667	0	0	0	Group 0 only	0.2276
Q9WUW3	Complement factor I OS=Rattus norvegicus GN=Cfi PE=2 SV=1	1	1	16.6667	0	0	0	Group 0 only	0.2276
P26361	Cystic fibrosis transmembrane conductance regulator (CFTR) (cAMP-dependent chloride channel) (ATP-binding cassette transporter sub-family C member 7).	1	1	16.6667	1	2	16.6667	0.901438	0.60001
P34158	Cystic fibrosis transmembrane conductance regulator OS=Rattus norvegicus GN=Cftr PE=1 SV=3	0	0	0	1	1	16.6667	Group 1 only	0.25075
Q8C1F4	Chondroitin sulfate N-acetylgalactosaminyltransferase 2 OS=Mus musculus GN=Csgalnact2 PE=2 SV=1	1	2	16.6667	1	3	16.6667	0.486401	0.70941
P26772	10 kDa heat shock protein, mitochondrial (Hsp10) (10 kDa chaperonin)(CPN10).	1	11	66.6667	1	3	33.3333	-1.97303	0.019876
P18687	60 kDa heat shock protein, mitochondrial OS=Cricetulus griseus GN=HSPD1 PE=2 SV=1	1	3	33.3333	3	10	66.6667	1.6384	0.060872
P63039	60 kDa heat shock protein, mitochondrial precursor (Hsp60) (60 kDachaperonin) (CPN60) (Heat shock protein 60) (HSP-60) (Mitochondrialmatrix protein P1) (HSP-65).	2	18	83.3333	3	13	33.3333	-0.568047	0.27579
Q9CRB9	Coiled-coil-helix-coiled-coil-helix domain-containing protein 3.	3	7	50	1	2	33.3333	-1.90592	0.069532
O35280	Serine/threonine-protein kinase Chk1 OS=Mus musculus GN=Chek1 PE=1 SV=2	0	0	0	1	1	16.6667	Group 1 only	0.25075
Q9DB34	Charged multivesicular body protein 2a (Chromatin-modifying protein2a) (CHMP2a) (Vacuolar protein sorting 2) (mVps2).	1	17	66.6667	2	32	66.6667	0.813975	0.054452
Q9CQ10	Charged multivesicular body protein 3 OS=Mus musculus GN=Chmp3 PE=1 SV=3	0	0	0	1	1	16.6667	Group 1 only	0.25075
Q8R1T1	Charged multivesicular body protein 7 OS=Mus musculus GN=Chmp7 PE=1 SV=1	0	0	0	1	1	16.6667	Group 1 only	0.25075
Q924A2	Protein capicua homolog.	0	0	0	1	1	16.6667	Group 1 only	0.25075
CJ118_MOUSE	(Q8C9S4) Protein C10orf118 homolog (Oocyte-testis gene 1 protein)	1	1	16.6667	0	0	0	Group 0 only	0.2276
Q8BMK4	Cytoskeleton-associated protein 4 (63 kDa membrane protein) (p63).	4	10	33.3333	3	9	33.3333	-0.250565	0.70518
Q9QZM3	Cardiotrophin-like cytokine factor 1 OS=Mus musculus GN=Clcf1 PE=2 SV=1	1	1	16.6667	1	2	16.6667	0.901438	0.60001
Q9R279	H(+)/Cl(-) exchange transporter 3 OS=Cavia porcellus GN=CLCN3 PE=2 SV=1	1	1	16.6667	0	0	0	Group 0 only	0.2276
Q61418	H(+)/Cl(-) exchange transporter 4 OS=Mus musculus GN=Clcn4 PE=2 SV=2	0	0	0	1	1	16.6667	Group 1 only	0.25075
Q9WVD4	H(+)/Cl(-) exchange transporter 5 OS=Mus musculus GN=Clcn5 PE=1 SV=1	0	0	0	1	2	16.6667	Group 1 only	0.10432
CLH_MOUSE	(Q68FD5) Clathrin heavy chain	1	1	16.6667	0	0	0	Group 0 only	0.2276
P11442	Clathrin heavy chain.	1	3	33.3333	2	3	16.6667	-0.0985617	0.93332
Q63117	Dual specificity protein kinase CLK3 (EC 2.7.12.1) (CDC-like kinase3).	1	2	33.3333	1	2	33.3333	-0.0985617	0.94554
CM007_MOUSE	(Q8K2Y0) Protein C13orf7 homolog	0	0	0	1	1	16.6667	Group 1 only	0.25075
CN050_RAT	(Q68FW6) Protein C14orf50 homolog	1	1	16.6667	0	0	0	Group 0 only	0.2276
CN108_MOUSE	(Q8BJ63) Protein C14orf108 homolog	1	1	16.6667	1	4	50	1.90144	0.18862
		0	0	0	1	15	33.3333	Group 1 only	8.6563e-06
CN112_MOUSE	(Q9CR63) Protein C14orf112 homolog precursor	0	0	0	1	1	16.6667	Group 1 only	0.25075
Q8BH86	UPF0317 protein C14orf159 homolog, mitochondrial precursor.	1	2	33.3333	1	2	33.3333	-0.0985617	0.94554
Q8BT14	CCR4-NOT transcription complex subunit 4 OS=Mus musculus GN=Cnot4 PE=1 SV=2	1	1	16.6667	1	1	16.6667	-0.0985617	0.96147
Q60809	CCR4-NOT transcription complex subunit 7 (CCR4-associated factor 1)(CAF-1).	1	1	16.6667	0	0	0	Group 0 only	0.2276
Q61330	Contactin-2 OS=Mus musculus GN=Cntn2 PE=1 SV=2	0	0	0	1	1	16.6667	Group 1 only	0.25075
P11087	Collagen alpha-1(I) chain precursor (Alpha-1 type I collagen).	3	10	66.6667	4	17	100	0.666973	0.23858
P02454	Collagen alpha-1(I) chain precursor (Alpha-1 type I collagen).	8	59	100	7	73	100	0.20862	0.40781
Q01149	Collagen alpha-2(I) chain OS=Mus musculus GN=Col1a2 PE=1 SV=2	0	0	0	1	2	33.3333	Group 1 only	0.10432
P02466	Collagen alpha-2(I) chain precursor (Alpha-2 type I collagen).	1	8	66.6667	1	2	33.3333	-2.09856	0.038644
P12387	Complement C3 OS=Cavia porcellus GN=C3 PE=1 SV=2	0	0	0	1	3	50	Group 1 only	0.046665
P01027	Complement C3 OS=Mus musculus GN=C3 PE=1 SV=3	1	2	33.3333	1	4	50	0.901438	0.45833
P01026	Complement C3 OS=Rattus norvegicus GN=C3 PE=1 SV=3	1	1	16.6667	1	1	16.6667	-0.0985617	0.96147
P02463	Collagen alpha-1(IV) chain precursor.	1	1	16.6667	1	1	16.6667	-0.0985617	0.96147
Q8BPI9	Collagen alpha-2(IV) chain precursor (Canstatin).	1	5	33.3333	1	6	83.3333	0.164473	0.85045
Q60467	Collagen alpha-1(V) chain OS=Cricetulus longicaudatus GN=COL5A1 PE=2 SV=1	1	2	33.3333	0	0	0	Group 0 only	0.087947
Q9JI03	Collagen alpha-1(V) chain precursor.	1	1	16.6667	0	0	0	Group 0 only	0.2276
P06684	Complement C5 precursor (Hemolytic complement) [Contains: ComplementC5 beta chain; Complement C5 alpha chain; C5a anaphylatoxin;Complement C5 alpha' chain].	0	0	0	1	1	16.6667	Group 1 only	0.25075
Q05306	Collagen alpha-1(X) chain precursor.	1	13	83.3333	1	15	83.3333	0.107889	0.84343
Q8CIM4	Protein cordon-bleu.	1	1	16.6667	0	0	0	Group 0 only	0.2276
Q60847	Collagen alpha-1(XII) chain OS=Mus musculus GN=Col12a1 PE=2 SV=3	0	0	0	1	1	16.6667	Group 1 only	0.25075
P45592	Cofilin-1 (Cofilin, non-muscle isoform).	1	1	16.6667	1	2	16.6667	0.901438	0.60001
Q9JMH4	Collagen alpha-1(XVII) chain OS=Mesocricetus auratus GN=COL17A1 PE=2 SV=1	0	0	0	1	1	16.6667	Group 1 only	0.25075
Q0VF58	Collagen alpha-1(XIX) chain precursor (Collagen alpha-1(Y) chain).	1	1	16.6667	0	0	0	Group 0 only	0.2276
Q9JIF7	Coatomer subunit beta OS=Mus musculus GN=Copb1 PE=1 SV=1	0	0	0	1	1	16.6667	Group 1 only	0.25075
Q63159	Ubiquinone biosynthesis O-methyltransferase, mitochondrial OS=Rattus norvegicus GN=Coq3 PE=2 SV=2	0	0	0	1	1	16.6667	Group 1 only	0.25075
Q8BJ03	Cytochrome c oxidase assembly protein COX15 homolog OS=Mus musculus GN=Cox15 PE=1 SV=1	0	0	0	1	1	16.6667	Group 1 only	0.25075
Q9EPT4	Cholesterol side-chain cleavage enzyme, mitochondrial OS=Mesocricetus auratus GN=CYP11A1 PE=2 SV=1	1	1	16.6667	0	0	0	Group 0 only	0.2276
P15149	Cytochrome P450 2A2 (EC 1.14.14.1) (CYPIIA2) (Testosterone 15-alpha-hydroxylase) (P450-UT-4).	1	1	16.6667	0	0	0	Group 0 only	0.2276
Q6VVW9	Vitamin D 25-hydroxylase OS=Mus musculus GN=Cyp2r1 PE=1 SV=1	0	0	0	1	1	16.6667	Group 1 only	0.25075
Q64581	Cytochrome P450 3A18 (EC 1.14.14.1) (CYPIIIA18) (P450(6)beta-2).	0	0	0	2	2	33.3333	Group 1 only	0.10432
P15129	Cytochrome P450 4B1 OS=Rattus norvegicus GN=Cyp4b1 PE=1 SV=3	0	0	0	1	1	16.6667	Group 1 only	0.25075
Q8WTY4	Anamorsin OS=Mus musculus GN=Ciapin1 PE=1 SV=1	0	0	0	1	1	16.6667	Group 1 only	0.25075
CR034_MOUSE	(Q8CDV0) Protein C18orf34 homolog	0	0	0	1	1	16.6667	Group 1 only	0.25075
Q9WVJ5	Beta-crystallin B1 OS=Mus musculus GN=Crybb1 PE=1 SV=3	0	0	0	1	1	16.6667	Group 1 only	0.25075
A2A5I3	Peptidase inhibitor R3HDML precursor (Cysteine-rich secretory proteinR3HDML).	0	0	0	1	1	16.6667	Group 1 only	0.25075
CRTC_CRIGR	(Q8K3H7) Calreticulin precursor (CRP55) (Calregulin) (HACBP) (ERp60)	0	0	0	1	1	16.6667	Group 1 only	0.25075
CSE1_MOUSE	(Q9ERK4) Importin-alpha re-exporter (Chromosome segregation 1-like protein) (Cellular apoptosis susceptibility protein)	0	0	0	1	1	16.6667	Group 1 only	0.25075
P09581	Macrophage colony-stimulating factor 1 receptor OS=Mus musculus GN=Csf1r PE=1 SV=3	1	6	50	0	0	0	Group 0 only	0.0031222
P40223	Granulocyte colony-stimulating factor receptor OS=Mus musculus GN=Csf3r PE=1 SV=2	1	1	16.6667	1	1	16.6667	-0.0985617	0.96147
P61202	COP9 signalosome complex subunit 2 OS=Mus musculus GN=Cops2 PE=1 SV=1	0	0	0	1	3	33.3333	Group 1 only	0.046665
Q9ERB4	Versican core protein precursor (Large fibroblast proteoglycan)(Chondroitin sulfate proteoglycan core protein 2) (PG-M) (Glialhyaluronate-binding protein) (GHAP) (Fragments).	0	0	0	1	3	33.3333	Group 1 only	0.046665
Q8BIQ5	Cleavage stimulation factor subunit 2 OS=Mus musculus GN=Cstf2 PE=1 SV=2	1	1	16.6667	0	0	0	Group 0 only	0.2276
CT029_MOUSE	(Q9D742) Protein C20orf29 homolog	1	1	16.6667	0	0	0	Group 0 only	0.2276
CT160_MOUSE	(Q8VCC6) Protein C20orf160 homolog	0	0	0	1	1	16.6667	Group 1 only	0.25075
O88712	C-terminal-binding protein 1 OS=Mus musculus GN=Ctbp1 PE=1 SV=2	1	1	16.6667	1	1	16.6667	-0.0985617	0.96147
Q9R1D1	Transcriptional repressor CTCF (CCCTC-binding factor) (CTCFL paralog)(11-zinc finger protein).	0	0	0	1	10	50	Group 1 only	0.00028123
CTN3_MOUSE	(Q65CL1) Alpha-3 catenin (Alpha T-catenin) (Cadherin-associated protein)	1	2	16.6667	1	1	16.6667	-1.09856	0.52115
O35927	Catenin delta-2 OS=Mus musculus GN=Ctnnd2 PE=1 SV=1	1	1	16.6667	0	0	0	Group 0 only	0.2276
P49025	Citron Rho-interacting kinase (EC 2.7.11.1) (CRIK) (Rho-interacting,serine/threonine-protein kinase 21).	1	6	50	1	1	16.6667	-2.68352	0.03784
		0	0	0	1	1	16.6667	Group 1 only	0.25075
Q9D4G1	Uncharacterized protein C21orf62 homolog OS=Mus musculus PE=2 SV=1	0	0	0	1	1	16.6667	Group 1 only	0.25075
P08050	Gap junction alpha-1 protein (Connexin-43) (Cx43) (Gap junction 43 kDaheart protein).	0	0	0	2	4	33.3333	Group 1 only	0.021614
Q61093	Cytochrome b-245 heavy chain OS=Mus musculus GN=Cybb PE=1 SV=1	0	0	0	1	1	16.6667	Group 1 only	0.25075
Q80TQ2	Ubiquitin carboxyl-terminal hydrolase CYLD OS=Mus musculus GN=Cyld PE=1 SV=2	1	1	16.6667	1	1	16.6667	-0.0985617	0.96147
CYLN2_MOUSE	(Q9Z0H8) Cytoplasmic linker protein 2 (Cytoplasmic linker protein 115) (CLIP-115)	0	0	0	1	1	16.6667	Group 1 only	0.25075
Q8BPM0	Disheveled-associated activator of morphogenesis 1 OS=Mus musculus GN=Daam1 PE=1 SV=4	1	9	66.6667	1	3	50	-1.68352	0.059067
P61805	Dolichyl-diphosphooligosaccharide--protein glycosyltransferase subunitDAD1 (EC 2.4.1.119) (Oligosaccharyl transferase subunit DAD1)(Defender against cell death 1) (DAD-1).	1	2	33.3333	0	0	0	Group 0 only	0.087947
Q8VDF3	Death-associated protein kinase 2 OS=Mus musculus GN=Dapk2 PE=1 SV=1	1	1	16.6667	0	0	0	Group 0 only	0.2276
Q6VGS5	Protein Daple (Dvl-associating protein with a high frequency ofleucine residues).	1	2	33.3333	1	5	33.3333	1.22337	0.28746
O35613	Death domain-associated protein 6 OS=Mus musculus GN=Daxx PE=1 SV=1	0	0	0	1	1	16.6667	Group 1 only	0.25075
DDEF1_MOUSE	(Q9QWY8) 130-kDa phosphatidylinositol 4,5-biphosphate-dependent ARF1 GTPase-activating protein (PIP2-dependent ARF1 GAP) (ADP-ribosylation factor-directed GTPase-activating protein 1) (ARF GTPase-activating protein 1) (Development and differe	1	4	50	1	1	16.6667	-2.09856	0.14367
DDEF2_MOUSE	(Q7SIG6) Development and differentiation-enhancing factor 2 (Pyk2 C-terminus associated protein) (PAP) (Paxillin-associated protein with ARFGAP activity 3) (PAG3)	1	1	16.6667	0	0	0	Group 0 only	0.2276
Q62857	DNA damage-inducible transcript 3 protein OS=Rattus norvegicus GN=Ddit3 PE=2 SV=1	1	6	33.3333	0	0	0	Group 0 only	0.0031222
Q501J6	Probable ATP-dependent RNA helicase DDX17 OS=Mus musculus GN=Ddx17 PE=1 SV=1	1	1	16.6667	1	1	16.6667	-0.0985617	0.96147
DDX39_MOUSE	(Q8VDW0) ATP-dependent RNA helicase DDX39 (EC 3.6.1.-) (DEAD box protein 39)	1	1	16.6667	0	0	0	Group 0 only	0.2276
Q91VN6	Probable ATP-dependent RNA helicase DDX41 OS=Mus musculus GN=Ddx41 PE=1 SV=2	2	2	33.3333	0	0	0	Group 0 only	0.087947
Q9WTM2	Probable ATP-dependent RNA helicase DDX6 (EC 3.6.1.-) (DEAD boxprotein 6) (Oncogene RCK homolog) (Fragment).	0	0	0	1	1	16.6667	Group 1 only	0.25075
Q9Z1T5	Deformed epidermal autoregulatory factor 1 homolog OS=Mus musculus GN=Deaf1 PE=1 SV=1	0	0	0	1	2	16.6667	Group 1 only	0.10432
Q62716	Neutrophil antibiotic peptide NP-1 OS=Rattus norvegicus PE=1 SV=1	0	0	0	1	1	16.6667	Group 1 only	0.25075
Q62714	Neutrophil antibiotic peptide NP-4 precursor (Neutrophil defensin 4)(RatNP-4).	2	23	83.3333	0	0	0	Group 0 only	7.1893e-09
DEFR7_MOUSE	(P50715) Defensin-related cryptdin, related sequence 7 precursor (Cryptdin-related protein 4C-2) (CRS4C)	1	1	16.6667	0	0	0	Group 0 only	0.2276
P61460	DEP domain-containing protein 5 OS=Mus musculus GN=Depdc5 PE=1 SV=2	1	1	16.6667	0	0	0	Group 0 only	0.2276
DESC4_RAT	(Q5QSK2) Serine protease DESC4 precursor (EC 3.4.21.-) [Contains: Serine protease DESC4 non-catalytic chain; Serine protease DESC4 catalytic chain]	1	1	16.6667	0	0	0	Group 0 only	0.2276
P02541	Desmin.	18	109	100	10	69	100	-0.758222	0.00053019
P48675	Desmin.	23	419	100	23	341	100	-0.39574	0.00016136
Q9EQM6	Microprocessor complex subunit DGCR8 OS=Mus musculus GN=Dgcr8 PE=1 SV=2	0	0	0	1	4	33.3333	Group 1 only	0.021614
Q62904	3-keto-steroid reductase OS=Rattus norvegicus GN=Hsd17b7 PE=1 SV=1	0	0	0	1	12	33.3333	Group 1 only	6.9305e-05
P26443	Glutamate dehydrogenase 1, mitochondrial OS=Mus musculus GN=Glud1 PE=1 SV=1	1	1	16.6667	0	0	0	Group 0 only	0.2276
Q58NB6	Dehydrogenase/reductase SDR family member 9 OS=Mus musculus GN=Dhrs9 PE=2 SV=2	1	2	33.3333	1	3	33.3333	0.486401	0.70941
Q6AY53	Deoxyhypusine synthase OS=Rattus norvegicus GN=Dhps PE=2 SV=1	0	0	0	1	1	16.6667	Group 1 only	0.25075
Q8R242	Di-N-acetylchitobiase OS=Mus musculus GN=Ctbs PE=1 SV=2	1	4	50	0	0	0	Group 0 only	0.015817
O70566	Protein diaphanous homolog 2 OS=Mus musculus GN=Diaph2 PE=1 SV=2	1	1	16.6667	0	0	0	Group 0 only	0.2276
Q91XM9	Disks large homolog 2 OS=Mus musculus GN=Dlg2 PE=1 SV=2	1	1	16.6667	0	0	0	Group 0 only	0.2276
Q62108	Disks large homolog 4 OS=Mus musculus GN=Dlg4 PE=1 SV=1	1	1	16.6667	0	0	0	Group 0 only	0.2276
Q9D415	Disks large-associated protein 1 OS=Mus musculus GN=Dlgap1 PE=1 SV=3	1	1	16.6667	0	0	0	Group 0 only	0.2276
P11531	Dystrophin OS=Mus musculus GN=Dmd PE=1 SV=3	1	4	33.3333	3	9	66.6667	1.07136	0.19935
Q9QYJ3	DnaJ homolog subfamily B member 1 (Heat shock 40 kDa protein 1) (Heatshock protein 40) (HSP40).	0	0	0	1	4	50	Group 1 only	0.021614
Q61712	DnaJ homolog subfamily C member 1 OS=Mus musculus GN=Dnajc1 PE=1 SV=1	0	0	0	1	7	33.3333	Group 1 only	0.0023756
DNL3_MOUSE	(P97386) DNA ligase 3 (EC 6.5.1.1) (DNA ligase III) (Polydeoxyribonucleotide synthase [ATP] 3)	0	0	0	1	1	16.6667	Group 1 only	0.25075
Q8K1M6	Dynamin-1-like protein OS=Mus musculus GN=Dnm1l PE=1 SV=2	0	0	0	1	3	33.3333	Group 1 only	0.046665
O88508	DNA (cytosine-5)-methyltransferase 3A OS=Mus musculus GN=Dnmt3a PE=1 SV=2	1	1	16.6667	0	0	0	Group 0 only	0.2276
P13864	DNA (cytosine-5)-methyltransferase 1 OS=Mus musculus GN=Dnmt1 PE=1 SV=5	0	0	0	1	1	16.6667	Group 1 only	0.25075
Q9QZK9	Deoxyribonuclease-2-beta OS=Rattus norvegicus GN=Dnase2b PE=1 SV=1	0	0	0	1	2	33.3333	Group 1 only	0.10432
Q2QDE7	Deoxyribonuclease I-like 1 precursor (EC 3.1.21.-) (DNase I-like 1)(DNase X).	1	1	16.6667	0	0	0	Group 0 only	0.2276
Q7TNF0	Double C2-like domain-containing protein alpha OS=Mus musculus GN=Doc2a PE=2 SV=1	0	0	0	1	1	16.6667	Group 1 only	0.25075
P70169	Double C2-like domain-containing protein beta OS=Mus musculus GN=Doc2b PE=1 SV=2	0	0	0	1	1	16.6667	Group 1 only	0.25075
P70610	Double C2-like domain-containing protein beta (Doc2-beta).	0	0	0	1	1	16.6667	Group 1 only	0.25075
O70469	Docking protein 2 OS=Mus musculus GN=Dok2 PE=1 SV=1	1	1	16.6667	0	0	0	Group 0 only	0.2276
O35654	DNA polymerase delta subunit 2 OS=Mus musculus GN=Pold2 PE=1 SV=2	0	0	0	1	4	33.3333	Group 1 only	0.021614
Q9JIW4	DNA-directed DNA/RNA polymerase mu OS=Mus musculus GN=Polm PE=1 SV=2	0	0	0	1	2	33.3333	Group 1 only	0.10432
Q9EQF6	Dihydropyrimidinase-related protein 5 OS=Mus musculus GN=Dpysl5 PE=1 SV=1	0	0	0	2	2	33.3333	Group 1 only	0.10432
P61168	D(2) dopamine receptor OS=Mus musculus GN=Drd2 PE=1 SV=2	0	0	0	1	1	16.6667	Group 1 only	0.25075
P55850	Desmocollin-3 precursor.	1	1	16.6667	1	3	33.3333	1.4864	0.33892
Q7TSF0	Desmoglein-1 gamma precursor (Dsg1-gamma) (Desmoglein-6).	0	0	0	1	1	16.6667	Group 1 only	0.25075
O35902	Desmoglein-3 OS=Mus musculus GN=Dsg3 PE=2 SV=1	1	5	50	1	2	16.6667	-1.42049	0.21441
Q32M08	tRNA-dihydrouridine synthase 4-like (EC 1.-.-.-).	1	1	16.6667	0	0	0	Group 0 only	0.2276
O09112	Dual specificity protein phosphatase 8 OS=Mus musculus GN=Dusp8 PE=2 SV=1	0	0	0	1	1	16.6667	Group 1 only	0.25075
DX26B_MOUSE	(Q8BND4) Protein DDX26B	1	2	16.6667	1	7	66.6667	1.70879	0.10613
DYHC_MOUSE	(Q9JHU4) Dynein heavy chain, cytosolic (DYHC) (Cytoplasmic dynein heavy chain 1) (DHC1) (Dynein heavy chain 1, cytoplasmic 1)	0	0	0	1	2	33.3333	Group 1 only	0.10432
Q08877	Dynamin-3 OS=Rattus norvegicus GN=Dnm3 PE=1 SV=2	0	0	0	1	1	16.6667	Group 1 only	0.25075
Q9ESD7	Dysferlin OS=Mus musculus GN=Dysf PE=1 SV=3	0	0	0	1	1	16.6667	Group 1 only	0.25075
Q9Z2R9	Eukaryotic translation initiation factor 2-alpha kinase 1 OS=Mus musculus GN=Eif2ak1 PE=1 SV=2	0	0	0	1	2	33.3333	Group 1 only	0.10432
Q9WV92	Band 4.1-like protein 3 OS=Mus musculus GN=Epb41l3 PE=1 SV=1	1	2	33.3333	0	0	0	Group 0 only	0.087947
Q61508	Extracellular matrix protein 1 precursor (Secretory component p85).	1	14	66.6667	1	17	66.6667	0.181546	0.72689
Q9JL06	Lysophosphatidic acid receptor Edg-4 (LPA receptor 2) (LPA-2).	1	1	16.6667	0	0	0	Group 0 only	0.2276
O35474	EGF-like repeat and discoidin I-like domain-containing protein 3 OS=Mus musculus GN=Edil3 PE=1 SV=2	1	1	16.6667	0	0	0	Group 0 only	0.2276
P62630	Elongation factor 1-alpha 1 (EF-1-alpha-1) (Elongation factor 1 A-1)(eEF1A-1) (Elongation factor Tu) (EF-Tu).	0	0	0	1	7	33.3333	Group 1 only	0.0023756
P09445	Elongation factor 2 OS=Cricetulus griseus GN=EEF2 PE=1 SV=4	0	0	0	1	1	16.6667	Group 1 only	0.25075
O35393	Ephrin-B3 OS=Mus musculus GN=Efnb3 PE=1 SV=1	0	0	0	1	1	16.6667	Group 1 only	0.25075
P07522	Pro-epidermal growth factor OS=Rattus norvegicus GN=Egf PE=1 SV=2	2	2	33.3333	0	0	0	Group 0 only	0.087947
Q63186	Translation initiation factor eIF-2B subunit delta OS=Rattus norvegicus GN=Eif2b4 PE=2 SV=1	0	0	0	1	1	16.6667	Group 1 only	0.25075
P00774	Elastase-2A precursor (EC 3.4.21.71) (Elastase-2).	1	1	16.6667	0	0	0	Group 0 only	0.2276
Q8BMB0	Protein EMSY.	0	0	0	1	1	16.6667	Group 1 only	0.25075
P17182	Alpha-enolase OS=Mus musculus GN=Eno1 PE=1 SV=3	1	1	16.6667	0	0	0	Group 0 only	0.2276
P08712	Endoplasmin (Heat shock protein 90 kDa beta member 1) (94 kDa glucose-regulated protein) (GRP94) (Fragment).	0	0	0	2	3	33.3333	Group 1 only	0.046665
P08113	Endoplasmin OS=Mus musculus GN=Hsp90b1 PE=1 SV=2	0	0	0	1	1	16.6667	Group 1 only	0.25075
P29319	Ephrin type-A receptor 3 OS=Mus musculus GN=Epha3 PE=1 SV=1	1	1	16.6667	2	4	33.3333	1.90144	0.18862
P54754	Ephrin type-B receptor 3 OS=Mus musculus GN=Ephb3 PE=1 SV=2	1	2	16.6667	0	0	0	Group 0 only	0.087947
P0C0K7	Ephrin type-B receptor 6 precursor (Tyrosine-protein kinase-defectivereceptor EPH-6).	1	1	16.6667	0	0	0	Group 0 only	0.2276
Q8R0W0	Epiplakin OS=Mus musculus GN=Eppk1 PE=1 SV=2	0	0	0	1	1	16.6667	Group 1 only	0.25075
Q62799	Receptor tyrosine-protein kinase erbB-3 precursor (EC 2.7.10.1) (c-erbB3).	1	1	16.6667	0	0	0	Group 0 only	0.2276
Q8K3M6	ERC protein 2 (CAZ-associated structural protein 1) (CAST1) (Cast)(Cytomatrix protein p110).	0	0	0	1	7	33.3333	Group 1 only	0.0023756
P49135	TFIIH basal transcription factor complex helicase XPB subunit OS=Mus musculus GN=Ercc3 PE=2 SV=1	1	3	33.3333	1	4	33.3333	0.316476	0.77301
P84089	Enhancer of rudimentary homolog OS=Mus musculus GN=Erh PE=1 SV=1	1	4	50	1	2	33.3333	-1.09856	0.36424
Q8R180	ERO1-like protein alpha OS=Mus musculus GN=Ero1a PE=1 SV=2	0	0	0	1	1	16.6667	Group 1 only	0.25075
Q8R4A1	ERO1-like protein alpha OS=Rattus norvegicus GN=Ero1a PE=1 SV=1	1	1	16.6667	0	0	0	Group 0 only	0.2276
P57759	Endoplasmic reticulum resident protein 29 OS=Mus musculus GN=Erp29 PE=1 SV=2	0	0	0	1	1	16.6667	Group 1 only	0.25075
Q99JZ7	ERBB receptor feedback inhibitor 1 OS=Mus musculus GN=Errfi1 PE=1 SV=1	1	1	16.6667	0	0	0	Group 0 only	0.2276
P61406	Telomerase-binding protein EST1A OS=Mus musculus GN=Smg6 PE=1 SV=1	0	0	0	1	1	16.6667	Group 1 only	0.25075
Q99L47	Hsc70-interacting protein OS=Mus musculus GN=St13 PE=1 SV=1	0	0	0	1	1	16.6667	Group 1 only	0.25075
		0	0	0	1	1	16.6667	Group 1 only	0.25075
Q9CR80	Protein FAM32A OS=Mus musculus GN=Fam32a PE=2 SV=1	0	0	0	1	1	16.6667	Group 1 only	0.25075
FA61A_MOUSE	(Q8K2F8) Protein FAM61A	1	1	16.6667	0	0	0	Group 0 only	0.2276
FABPA_RAT	(P70623) Fatty acid-binding protein, adipocyte (AFABP) (Adipocyte lipid-binding protein) (ALBP) (A-FABP)	0	0	0	1	2	16.6667	Group 1 only	0.10432
O35870	Fanconi anemia group C protein homolog OS=Rattus norvegicus GN=Fancc PE=2 SV=1	0	0	0	2	7	33.3333	Group 1 only	0.0023756
Q8BGE5	Fanconi anemia group M protein homolog OS=Mus musculus GN=Fancm PE=1 SV=3	1	2	33.3333	0	0	0	Group 0 only	0.087947
Q91VS8	FERM, RhoGEF and pleckstrin domain-containing protein 2 (FERM domainincluding RhoGEF) (FIR).	1	1	16.6667	0	0	0	Group 0 only	0.2276
Q7TPD1	F-box only protein 11 OS=Mus musculus GN=Fbxo11 PE=1 SV=3	0	0	0	1	1	16.6667	Group 1 only	0.25075
Q80XI1	F-box only protein 34.	0	0	0	1	1	16.6667	Group 1 only	0.25075
Q9DC63	F-box only protein 3 OS=Mus musculus GN=Fbxo3 PE=1 SV=1	0	0	0	1	1	16.6667	Group 1 only	0.25075
Q6NS60	F-box only protein 41 OS=Mus musculus GN=Fbxo41 PE=1 SV=3	1	1	16.6667	0	0	0	Group 0 only	0.2276
Q8BG80	F-box only protein 46 OS=Mus musculus GN=Fbxo46 PE=2 SV=1	0	0	0	1	1	16.6667	Group 1 only	0.25075
Q8C4V4	F-box/LRR-repeat protein 3 OS=Mus musculus GN=Fbxl3 PE=1 SV=1	0	0	0	1	1	16.6667	Group 1 only	0.25075
P02772	Alpha-fetoprotein OS=Mus musculus GN=Afp PE=2 SV=1	0	0	0	1	2	33.3333	Group 1 only	0.10432
O70159	Alpha-2-HS-glycoprotein OS=Cavia porcellus GN=AHSG PE=2 SV=1	1	2	33.3333	0	0	0	Group 0 only	0.087947
P97515	Alpha-2-HS-glycoprotein OS=Meriones unguiculatus GN=AHSG PE=1 SV=1	1	4	66.6667	1	1	16.6667	-2.09856	0.14367
Q69ZL1	FYVE, RhoGEF and PH domain-containing protein 6 OS=Mus musculus GN=Fgd6 PE=1 SV=2	1	7	66.6667	1	11	100	0.553515	0.42224
P21803	Fibroblast growth factor receptor 2 OS=Mus musculus GN=Fgfr2 PE=1 SV=4	0	0	0	1	1	16.6667	Group 1 only	0.25075
P12804	Fibroleukin OS=Mus musculus GN=Fgl2 PE=1 SV=1	0	0	0	1	1	16.6667	Group 1 only	0.25075
Q8VCM7	Fibrinogen gamma chain precursor.	0	0	0	1	1	16.6667	Group 1 only	0.25075
P11276	Fibronectin OS=Mus musculus GN=Fn1 PE=1 SV=4	1	1	16.6667	0	0	0	Group 0 only	0.2276
P04937	Fibronectin precursor (FN).	5	19	66.6667	2	2	16.6667	-3.34649	3.5661e-05
Q8QZS3	Folliculin OS=Mus musculus GN=Flcn PE=1 SV=1	1	1	16.6667	0	0	0	Group 0 only	0.2276
Q80X90	Filamin-B OS=Mus musculus GN=Flnb PE=1 SV=3	1	1	16.6667	1	1	16.6667	-0.0985617	0.96147
FMN1B_MOUSE	(Q05859) Formin-1 isoform IV (Limb deformity protein)	0	0	0	1	1	16.6667	Group 1 only	0.25075
Q2Q0I9	Fibronectin type III domain-containing protein 1 (Activator of G-protein signaling 8).	1	1	16.6667	0	0	0	Group 0 only	0.2276
O88621	Forkhead box protein H1 (Forkhead activin signal transducer 1) (Fast-1) (Forkhead activin signal transducer 2) (Fast-2).	1	1	16.6667	0	0	0	Group 0 only	0.2276
Q8BUR3	Forkhead box protein J3 OS=Mus musculus GN=Foxj3 PE=1 SV=1	0	0	0	1	1	16.6667	Group 1 only	0.25075
Q5STE3	Follistatin-related protein 4 precursor (Follistatin-like 4) (m-D/Bsp120I 1-1).	0	0	0	1	1	16.6667	Group 1 only	0.25075
Q9QZN1	F-box/LRR-repeat protein 17 OS=Mus musculus GN=Fbxl17 PE=2 SV=3	1	3	50	1	1	16.6667	-1.68352	0.27577
Q6PB97	F-box/LRR-repeat protein 19 OS=Mus musculus GN=Fbxl19 PE=2 SV=1	1	9	66.6667	1	4	50	-1.26849	0.12688
Q9CZV8	F-box/LRR-repeat protein 20 OS=Mus musculus GN=Fbxl20 PE=1 SV=3	0	0	0	1	4	50	Group 1 only	0.021614
Q8BFZ4	F-box/LRR-repeat protein 21 (F-box and leucine-rich repeat protein 21)(F-box/LRR-repeat protein 3B) (F-box and leucine-rich repeat protein3B).	1	4	33.3333	1	11	50	1.36087	0.086612
Q8C7B6	F-box/LRR-repeat protein 22 (F-box and leucine-rich repeat protein22).	1	1	16.6667	0	0	0	Group 0 only	0.2276
Q61584	Fragile X mental retardation syndrome-related protein 1 OS=Mus musculus GN=Fxr1 PE=1 SV=2	0	0	0	1	1	16.6667	Group 1 only	0.25075
P80534	Glyceraldehyde-3-phosphate dehydrogenase, muscle (EC 1.2.1.12)(GAPDH).	0	0	0	1	1	16.6667	Group 1 only	0.25075
P04797	Glyceraldehyde-3-phosphate dehydrogenase (EC 1.2.1.12) (GAPDH) (38 kDaBFA-dependent ADP-ribosylation substrate) (BARS-38).	4	26	66.6667	3	32	100	0.200999	0.59699
Q8CFX1	GDH/6PGL endoplasmic bifunctional protein precursor [Includes: Glucose1-dehydrogenase (EC 1.1.1.47) (Hexose-6-phosphate dehydrogenase); 6-phosphogluconolactonase (EC 3.1.1.31) (6PGL)].	1	13	83.3333	1	12	100	-0.214039	0.71079
Q80VA0	N-acetylgalactosaminyltransferase 7 OS=Mus musculus GN=Galnt7 PE=1 SV=2	0	0	0	1	1	16.6667	Group 1 only	0.25075
Q8BVW0	Neutral alpha-glucosidase C (EC 3.2.1.-).	1	1	16.6667	0	0	0	Group 0 only	0.2276
Q9CYL5	Golgi-associated plant pathogenesis-related protein 1 OS=Mus musculus GN=Glipr2 PE=1 SV=3	0	0	0	1	1	16.6667	Group 1 only	0.25075
Q60779	Growth arrest-specific protein 8 OS=Mus musculus GN=Gas8 PE=1 SV=2	1	1	16.6667	0	0	0	Group 0 only	0.2276
O09100	Endothelial transcription factor GATA-2 OS=Mus musculus GN=Gata2 PE=1 SV=2	1	4	66.6667	0	0	0	Group 0 only	0.015817
Q6TMK6	Guanine nucleotide-binding protein G(I)/G(S)/G(T) subunit beta-1 OS=Cricetulus griseus GN=GNB1 PE=2 SV=3	1	1	16.6667	0	0	0	Group 0 only	0.2276
Q9R1D7	Golgi-specific brefeldin A-resistance guanine nucleotide exchange factor 1 OS=Cricetulus griseus GN=GBF1 PE=1 SV=1	1	1	16.6667	1	2	16.6667	0.901438	0.60001
P50153	Guanine nucleotide-binding protein G(I)/G(S)/G(O) subunit gamma-4 OS=Mus musculus GN=Gng4 PE=1 SV=1	0	0	0	1	1	16.6667	Group 1 only	0.25075
P26049	Gamma-aminobutyric acid receptor subunit alpha-3 OS=Mus musculus GN=Gabra3 PE=1 SV=1	0	0	0	1	1	16.6667	Group 1 only	0.25075
P50571	Gamma-aminobutyric acid receptor subunit beta-1 OS=Mus musculus GN=Gabrb1 PE=1 SV=1	0	0	0	1	1	16.6667	Group 1 only	0.25075
P63080	Gamma-aminobutyric acid receptor subunit beta-3 OS=Mus musculus GN=Gabrb3 PE=2 SV=1	0	0	0	1	1	16.6667	Group 1 only	0.25075
P56476	Gamma-aminobutyric acid receptor subunit rho-2 OS=Mus musculus GN=Gabrr2 PE=2 SV=4	1	1	16.6667	1	1	16.6667	-0.0985617	0.96147
Q9D4H2	GRIP and coiled-coil domain-containing protein 1 OS=Mus musculus GN=Gcc1 PE=1 SV=2	1	1	16.6667	0	0	0	Group 0 only	0.2276
P58854	Gamma-tubulin complex component 3 (GCP-3).	1	1	16.6667	1	1	16.6667	-0.0985617	0.96147
Q91W43	Glycine dehydrogenase (decarboxylating), mitochondrial OS=Mus musculus GN=Gldc PE=1 SV=1	1	24	100	1	9	50	-1.5136	0.0043345
Q8C0K5	Grave disease carrier protein homolog (GDC) (Mitochondrial solutecarrier protein homolog) (Solute carrier family 25 member 16).	1	1	16.6667	0	0	0	Group 0 only	0.2276
Q68FP1	Gelsolin precursor (Actin-depolymerizing factor) (ADF) (Brevin).	5	21	66.6667	5	20	50	-0.168951	0.70774
P03995	Glial fibrillary acidic protein OS=Mus musculus GN=Gfap PE=1 SV=4	0	0	0	3	7	33.3333	Group 1 only	0.0023756
P47819	Glial fibrillary acidic protein (GFAP).	2	4	33.3333	1	31	83.3333	2.85563	2.964e-06
P70338	Zinc finger protein Gfi-1 OS=Mus musculus GN=Gfi1 PE=1 SV=2	0	0	0	1	2	16.6667	Group 1 only	0.10432
Q9JJT2	GDNF family receptor alpha-4 OS=Mus musculus GN=Gfra4 PE=2 SV=2	1	1	16.6667	0	0	0	Group 0 only	0.2276
Q8R0H9	ADP-ribosylation factor-binding protein GGA1 OS=Mus musculus GN=Gga1 PE=1 SV=1	1	2	16.6667	1	3	16.6667	0.486401	0.70941
P07314	Gamma-glutamyltranspeptidase 1 OS=Rattus norvegicus GN=Ggt1 PE=1 SV=4	1	5	66.6667	1	5	66.6667	-0.0985617	0.91399
GI24_MOUSE	(Q9D659) Platelet receptor Gi24 precursor	0	0	0	1	1	16.6667	Group 1 only	0.25075
Q99KB8	Hydroxyacylglutathione hydrolase, mitochondrial OS=Mus musculus GN=Hagh PE=1 SV=2	1	1	16.6667	0	0	0	Group 0 only	0.2276
P13264	Glutaminase kidney isoform, mitochondrial OS=Rattus norvegicus GN=Gls PE=1 SV=2	0	0	0	1	1	16.6667	Group 1 only	0.25075
O08795	Glucosidase 2 subunit beta OS=Mus musculus GN=Prkcsh PE=1 SV=1	1	1	16.6667	1	3	33.3333	1.4864	0.33892
GLUD1_RAT	(Q7TT51) Glutamate--ammonia ligase domain-containing protein 1 (Lengsin) (Lens glutamine synthase-like)	0	0	0	1	1	16.6667	Group 1 only	0.25075
P50431	Serine hydroxymethyltransferase, cytosolic OS=Mus musculus GN=Shmt1 PE=1 SV=3	1	1	16.6667	0	0	0	Group 0 only	0.2276
Q99N64	Germ cell-less protein-like 2 (mGclh).	0	0	0	1	1	16.6667	Group 1 only	0.25075
P08752	Guanine nucleotide-binding protein G(i) subunit alpha-2 OS=Mus musculus GN=Gnai2 PE=1 SV=5	0	0	0	1	1	16.6667	Group 1 only	0.25075
Q91VW5	Golgin subfamily A member 4 (tGolgin-1).	0	0	0	1	2	16.6667	Group 1 only	0.10432
GON4_MOUSE	(Q9DB00) Protein GON4 (GON-4 homolog) (GON-4-like protein)	0	0	0	1	1	16.6667	Group 1 only	0.25075
Q6P6V6	Protein GPR108 OS=Rattus norvegicus GN=Gpr108 PE=2 SV=1	1	1	16.6667	0	0	0	Group 0 only	0.2276
Q6PCP7	Probable G-protein coupled receptor 156 OS=Mus musculus GN=Gpr156 PE=2 SV=2	0	0	0	1	1	16.6667	Group 1 only	0.25075
Q8C419	Probable G-protein coupled receptor 158 OS=Mus musculus GN=Gpr158 PE=1 SV=2	1	1	16.6667	0	0	0	Group 0 only	0.2276
Q3U507	Probable G-protein coupled receptor 174 OS=Mus musculus GN=Gpr174 PE=2 SV=1	1	1	16.6667	0	0	0	Group 0 only	0.2276
Q80WT4	Probable G-protein coupled receptor 176 OS=Mus musculus GN=Gpr176 PE=2 SV=1	0	0	0	1	1	16.6667	Group 1 only	0.25075
Q8CAL5	Glypican-5 OS=Mus musculus GN=Gpc5 PE=2 SV=1	1	1	16.6667	0	0	0	Group 0 only	0.2276
P35802	Neuronal membrane glycoprotein M6-a (M6a).	1	2	16.6667	0	0	0	Group 0 only	0.087947
Q61121	Probable G-protein coupled receptor 19 OS=Mus musculus GN=Gpr19 PE=2 SV=2	0	0	0	1	1	16.6667	Group 1 only	0.25075
P70585	Probable G-protein coupled receptor 19.	0	0	0	1	1	16.6667	Group 1 only	0.25075
Q8VHN7	G-protein coupled receptor 98 precursor (Monogenic audiogenic seizuresusceptibility protein 1) (Very large G-protein coupled receptor 1)(Neurepin).	0	0	0	1	2	16.6667	Group 1 only	0.10432
P11352	Glutathione peroxidase 1 (EC 1.11.1.9) (GSHPx-1) (GPx-1) (Cellularglutathione peroxidase).	0	0	0	1	1	16.6667	Group 1 only	0.25075
Q5SNZ0	Girdin (Girders of actin filament) (Akt phosphorylation enhancer)(APE) (Hook-related protein 1) (HkRP1) (G alpha-interacting vesicle-associated protein) (GIV).	1	16	100	1	11	83.3333	-0.63913	0.25341
P23819	Glutamate receptor 2 OS=Mus musculus GN=Gria2 PE=1 SV=3	1	1	16.6667	0	0	0	Group 0 only	0.2276
O35501	Stress-70 protein, mitochondrial OS=Cricetulus griseus GN=HSPA9 PE=2 SV=1	2	2	33.3333	0	0	0	Group 0 only	0.087947
P48721	Stress-70 protein, mitochondrial precursor (75 kDa glucose-regulatedprotein) (GRP 75) (Heat shock 70 kDa protein 9) (Peptide-bindingprotein 74) (PBP74) (MTHSP70) (Mortalin).	3	8	66.6667	5	12	33.3333	0.486401	0.45609
P07823	78 kDa glucose-regulated protein OS=Mesocricetus auratus GN=HSPA5 PE=1 SV=1	0	0	0	1	1	16.6667	Group 1 only	0.25075
P06761	78 kDa glucose-regulated protein precursor (GRP 78) (Heat shock 70 kDaprotein 5) (Immunoglobulin heavy chain-binding protein) (BiP)(Steroidogenesis-activator polypeptide).	4	34	83.3333	6	34	66.6667	-0.0985617	0.77821
Q9Z1E9	Golgi apparatus protein 1 OS=Cricetulus griseus GN=GLG1 PE=1 SV=1	0	0	0	1	1	16.6667	Group 1 only	0.25075
O09131	Glutathione S-transferase omega-1 OS=Mus musculus GN=Gsto1 PE=1 SV=2	0	0	0	1	4	50	Group 1 only	0.021614
P12336	Solute carrier family 2, facilitated glucose transporter member 2 OS=Rattus norvegicus GN=Slc2a2 PE=2 SV=1	1	1	16.6667	0	0	0	Group 0 only	0.2276
Q9JJZ1	Solute carrier family 2, facilitated glucose transporter member 8(Glucose transporter type 8) (GLUT-8) (Glucose transporter type X1).	0	0	0	1	3	50	Group 1 only	0.046665
Q9WTT6	Guanine deaminase (EC 3.5.4.3) (Guanase) (Guanine aminase) (Guanineaminohydrolase) (GAH).	0	0	0	1	8	33.3333	Group 1 only	0.0011599
P43275	Histone H1.1 OS=Mus musculus GN=Hist1h1a PE=1 SV=2	0	0	0	2	8	50	Group 1 only	0.0011599
P15864	Histone H1.2 OS=Mus musculus GN=Hist1h1c PE=1 SV=2	1	3	16.6667	4	13	66.6667	2.01692	0.013721
P15865	Histone H1.2 (H1d).	4	54	100	4	59	100	0.0291938	0.91442
P43276	Histone H1.5 (H1 VAR.5) (H1b).	1	18	100	2	17	66.6667	-0.181024	0.71055
Q07133	Histone H1t OS=Mus musculus GN=Hist1h1t PE=1 SV=4	0	0	0	1	2	16.6667	Group 1 only	0.10432
P22752	Histone H2A type 1 OS=Mus musculus GN=Hist1h2ab PE=1 SV=3	0	0	0	1	2	16.6667	Group 1 only	0.10432
P02262	Histone H2A type 1.	0	0	0	1	1	16.6667	Group 1 only	0.25075
Q6GSS7	Histone H2A type 2-A (H2A.2) (H2a-614) (H2a-615).	0	0	0	1	7	33.3333	Group 1 only	0.0023756
H2B1_MOUSE	(P10853) Histone H2B F (H2B 291A)	4	29	83.3333	6	39	83.3333	0.328859	0.35038
Q00715	Histone H2B type 1.	3	26	66.6667	2	16	66.6667	-0.799001	0.076574
H2B2_MOUSE	(P10854) Histone H2B 291B	0	0	0	1	1	16.6667	Group 1 only	0.25075
P68433	Histone H3.1 OS=Mus musculus GN=Hist1h3a PE=1 SV=2	3	3	33.3333	2	3	33.3333	-0.0985617	0.93332
P62806	Histone H4 OS=Mus musculus GN=Hist1h4a PE=1 SV=2	1	1	16.6667	1	1	16.6667	-0.0985617	0.96147
P62804	Histone H4 [Contains: Osteogenic growth peptide (OGP)].	3	32	100	3	27	66.6667	-0.343674	0.36093
Q9Z0R0	Serine/threonine-protein kinase haspin OS=Mus musculus GN=Gsg2 PE=1 SV=3	0	0	0	1	1	16.6667	Group 1 only	0.25075
P06467	Hemoglobin subunit zeta OS=Mus musculus GN=Hbz PE=2 SV=2	1	1	16.6667	1	2	33.3333	0.901438	0.60001
P19014	Hemoglobin subunit alpha (Hemoglobin alpha chain) (Alpha-globin).	1	78	100	1	70	100	-0.254681	0.28316
P20854	Hemoglobin subunit alpha (Hemoglobin alpha chain) (Alpha-globin).	1	5	50	2	20	100	1.90144	0.0032857
P08852	Hemoglobin subunit alpha OS=Marmota marmota marmota GN=HBA PE=1 SV=1	0	0	0	1	1	16.6667	Group 1 only	0.25075
P01945	Hemoglobin subunit alpha (Hemoglobin alpha chain) (Alpha-globin).	1	11	83.3333	1	24	100	1.02697	0.042911
P01946	Hemoglobin subunit alpha-1/2 (Hemoglobin alpha-1/2 chain) (Alpha-1/2-globin).	1	49	100	1	43	100	-0.287007	0.34043
P02088	Hemoglobin subunit beta-1 OS=Mus musculus GN=Hbb-b1 PE=1 SV=2	1	2	16.6667	2	2	16.6667	-0.0985617	0.94554
P29626	Hemoglobin subunit beta-Y (Hemoglobin beta-Y chain) (Beta-Y-globin).	1	20	100	1	28	100	0.386865	0.35683
P29627	Hemoglobin subunit beta-Z (Hemoglobin beta-Z chain) (Beta-Z-globin)(Fragment).	0	0	0	1	3	50	Group 1 only	0.046665
P20855	Hemoglobin subunit beta (Hemoglobin beta chain) (Beta-globin).	1	74	100	1	51	100	-0.63559	0.014524
P08853	Hemoglobin subunit beta OS=Marmota marmota marmota GN=HBB PE=1 SV=1	0	0	0	1	2	33.3333	Group 1 only	0.10432
P02094	Hemoglobin subunit beta (Hemoglobin beta chain) (Beta-globin)(Hemoglobin beta-major chain).	0	0	0	1	3	50	Group 1 only	0.046665
O88704	Potassium/sodium hyperpolarization-activated cyclic nucleotide-gated channel 1 OS=Mus musculus GN=Hcn1 PE=1 SV=1	0	0	0	1	1	16.6667	Group 1 only	0.25075
O88705	Potassium/sodium hyperpolarization-activated cyclic nucleotide-gatedchannel 3 (Hyperpolarization-activated cation channel 3) (HAC-3).	1	1	16.6667	0	0	0	Group 0 only	0.2276
Q8C2B3	Histone deacetylase 7 OS=Mus musculus GN=Hdac7 PE=1 SV=2	1	1	16.6667	0	0	0	Group 0 only	0.2276
Q8VHK7	Hepatoma-derived growth factor OS=Rattus norvegicus GN=Hdgf PE=1 SV=2	1	1	16.6667	0	0	0	Group 0 only	0.2276
Q61658	Homeobox expressed in ES cells 1 OS=Mus musculus GN=Hesx1 PE=2 SV=2	0	0	0	1	2	33.3333	Group 1 only	0.10432
O88904	Homeodomain-interacting protein kinase 1 (EC 2.7.11.1) (Protein kinaseMyak) (Nuclear body-associated kinase 2).	1	1	16.6667	0	0	0	Group 0 only	0.2276
HLXB9_MOUSE	(Q9QZW9) Homeobox protein HB9	0	0	0	1	1	16.6667	Group 1 only	0.25075
Q9Z104	SWI/SNF-related matrix-associated actin-dependent regulator of chromatin subfamily E member 1-related OS=Mus musculus GN=Hmg20b PE=1 SV=1	0	0	0	1	3	33.3333	Group 1 only	0.046665
P49698	Hepatocyte nuclear factor 4-alpha OS=Mus musculus GN=Hnf4a PE=1 SV=2	1	2	33.3333	1	1	16.6667	-1.09856	0.52115
Q8R081	Heterogeneous nuclear ribonucleoprotein L (hnRNP L).	1	1	16.6667	0	0	0	Group 0 only	0.2276
Q62826	Heterogeneous nuclear ribonucleoprotein M (hnRNP M) (M4 protein).	1	1	16.6667	0	0	0	Group 0 only	0.2276
Q9QWW1	Homer protein homolog 2 OS=Mus musculus GN=Homer2 PE=1 SV=1	0	0	0	1	1	16.6667	Group 1 only	0.25075
HRX_MOUSE	(P55200) Zinc finger protein HRX (ALL-1) (Fragment)	1	1	16.6667	0	0	0	Group 0 only	0.2276
P46633	Heat shock protein HSP 90-alpha OS=Cricetulus griseus GN=HSP90AA1 PE=2 SV=2	0	0	0	2	2	33.3333	Group 1 only	0.10432
P07901	Heat shock protein HSP 90-alpha OS=Mus musculus GN=Hsp90aa1 PE=1 SV=4	0	0	0	1	2	16.6667	Group 1 only	0.10432
P38532	Heat shock factor protein 1 OS=Mus musculus GN=Hsf1 PE=1 SV=2	0	0	0	1	2	16.6667	Group 1 only	0.10432
HSP47_MOUSE	(P19324) 47 kDa heat shock protein precursor (Collagen-binding protein 1) (Serine protease inhibitor J6)	7	29	83.3333	10	32	66.6667	0.0434573	0.90645
HSP47_RAT	(P29457) 47 kDa heat shock protein precursor (Collagen-binding protein 1) (GP46)	1	2	16.6667	0	0	0	Group 0 only	0.087947
P19378	Heat shock cognate 71 kDa protein OS=Cricetulus griseus GN=HSPA8 PE=2 SV=1	0	0	0	1	1	16.6667	Group 1 only	0.25075
P63018	Heat shock cognate 71 kDa protein (Heat shock 70 kDa protein 8).	1	1	16.6667	1	4	33.3333	1.90144	0.18862
P31310	Homeobox protein Hox-A10 OS=Mus musculus GN=Hoxa10 PE=1 SV=4	1	1	16.6667	1	1	16.6667	-0.0985617	0.96147
P70217	Homeobox protein Hox-D13 OS=Mus musculus GN=Hoxd13 PE=2 SV=2	0	0	0	1	9	33.3333	Group 1 only	0.00056975
P17710	Hexokinase-1 OS=Mus musculus GN=Hk1 PE=1 SV=3	1	1	16.6667	0	0	0	Group 0 only	0.2276
Q9QZ81	Eukaryotic translation initiation factor 2C 2 (eIF2C 2) (eIF-2C 2)(Argonaute-2) (Golgi ER protein 95 kDa) (GERp95).	1	1	16.6667	0	0	0	Group 0 only	0.2276
P35572	Insulin-like growth factor-binding protein 6 OS=Rattus norvegicus GN=Igfbp6 PE=1 SV=1	1	1	16.6667	0	0	0	Group 0 only	0.2276
P51125	Calpastatin OS=Mus musculus GN=Cast PE=1 SV=2	1	1	16.6667	1	2	33.3333	0.901438	0.60001
Q9JKV2	Serine/threonine-protein kinase ICK OS=Mus musculus GN=Ick PE=1 SV=2	0	0	0	1	1	16.6667	Group 1 only	0.25075
Q9EQK7	Protein-S-isoprenylcysteine O-methyltransferase OS=Mus musculus GN=Icmt PE=2 SV=2	0	0	0	1	1	16.6667	Group 1 only	0.25075
Q68FX0	Isocitrate dehydrogenase [NAD] subunit beta, mitochondrial OS=Rattus norvegicus GN=Idh3B PE=2 SV=1	1	1	16.6667	0	0	0	Group 0 only	0.2276
P58044	Isopentenyl-diphosphate Delta-isomerase 1 OS=Mus musculus GN=Idi1 PE=1 SV=1	1	1	16.6667	1	1	16.6667	-0.0985617	0.96147
Q9CPN8	Insulin-like growth factor 2 mRNA-binding protein 3 (IGF2 mRNA-bindingprotein 3) (IGF-II mRNA-binding protein 3) (IMP-3) (mIMP-3) (VICKZfamily member 3).	0	0	0	1	1	16.6667	Group 1 only	0.25075
O55135	Eukaryotic translation initiation factor 6 (eIF-6) (B4 integrininteractor) (CAB) (p27(BBP)).	1	1	16.6667	0	0	0	Group 0 only	0.2276
IFI5_MOUSE	(Q08619) Interferon-activatable protein 205 (IFI-205) (D3 protein)	1	1	16.6667	0	0	0	Group 0 only	0.2276
Q8R5F7	Interferon-induced helicase C domain-containing protein 1 OS=Mus musculus GN=Ifih1 PE=1 SV=1	0	0	0	1	1	16.6667	Group 1 only	0.25075
Q9Z1Y5	Interleukin-10 OS=Cavia porcellus GN=IL10 PE=3 SV=1	1	5	50	1	4	50	-0.42049	0.66278
P43432	Interleukin-12 subunit beta OS=Mus musculus GN=Il12b PE=1 SV=1	1	2	16.6667	0	0	0	Group 0 only	0.087947
IL1F6_MOUSE	(Q9JLA2) Interleukin-1 family member 6 (IL-1F6) (Interleukin-1 epsilon) (IL-1 epsilon) (FIL1 epsilon) (Interleukin-1 homolog 1) (IL-1H1)	0	0	0	1	1	16.6667	Group 1 only	0.25075
Q60440	Interleukin-4 OS=Mesocricetus auratus GN=IL4 PE=2 SV=1	1	1	16.6667	0	0	0	Group 0 only	0.2276
O35736	Interleukin-6 OS=Marmota monax GN=IL6 PE=2 SV=1	0	0	0	1	2	33.3333	Group 1 only	0.10432
Q9Z1X4	Interleukin enhancer-binding factor 3 OS=Mus musculus GN=Ilf3 PE=1 SV=2	0	0	0	1	1	16.6667	Group 1 only	0.25075
Q62611	Interleukin-1 receptor-like 1 precursor (Fos-responsive gene 1protein) (Fit-1).	1	1	16.6667	1	1	16.6667	-0.0985617	0.96147
P52296	Importin subunit beta-1 (Karyopherin subunit beta-1) (Nuclear factorP97).	2	2	16.6667	0	0	0	Group 0 only	0.087947
Q8CAQ8	Mitochondrial inner membrane protein (Mitofilin).	4	16	50	2	9	33.3333	-0.928637	0.11429
O55023	Inositol monophosphatase 1 OS=Mus musculus GN=Impa1 PE=1 SV=1	0	0	0	1	9	33.3333	Group 1 only	0.00056975
P55104	Inhibin beta C chain OS=Mus musculus GN=Inhbc PE=2 SV=2	1	1	16.6667	0	0	0	Group 0 only	0.2276
Q9EPW0	Type I inositol 3,4-bisphosphate 4-phosphatase OS=Mus musculus GN=Inpp4a PE=1 SV=1	1	1	16.6667	0	0	0	Group 0 only	0.2276
Q9WUG6	Insulin-like peptide INSL5 OS=Mus musculus GN=Insl5 PE=2 SV=1	0	0	0	1	1	16.6667	Group 1 only	0.25075
Q9WTL4	Insulin receptor-related protein OS=Mus musculus GN=Insrr PE=1 SV=2	1	2	16.6667	2	3	16.6667	0.486401	0.70941
Q64716	Insulin receptor-related protein precursor (EC 2.7.10.1) (IRR) (IR-related receptor) (Fragments).	2	2	16.6667	2	9	16.6667	2.07136	0.036949
Q6PCM2	Integrator complex subunit 6 (Int6) (Protein DDX26) (DBI-1).	1	1	16.6667	0	0	0	Group 0 only	0.2276
Q8K2V6	Importin-11 OS=Mus musculus GN=Ipo11 PE=1 SV=1	1	1	16.6667	1	1	16.6667	-0.0985617	0.96147
A2ADZ8	IQ domain-containing protein C.	0	0	0	1	1	16.6667	Group 1 only	0.25075
Q9JKF1	Ras GTPase-activating-like protein IQGAP1 OS=Mus musculus GN=Iqgap1 PE=1 SV=2	0	0	0	1	1	16.6667	Group 1 only	0.25075
P63251	G protein-activated inward rectifier potassium channel 1 (GIRK1)(Potassium channel, inwardly rectifying subfamily J member 3) (Inwardrectifier K(+) channel Kir3.1) (KGA) (KGB1).	1	1	16.6667	0	0	0	Group 0 only	0.2276
Q9ER75	Iroquois-class homeodomain protein IRX-6 OS=Mus musculus GN=Irx6 PE=2 SV=2	1	1	16.6667	1	2	33.3333	0.901438	0.60001
Q6IE47	Serine protease inhibitor Kazal-type 6 precursor.	0	0	0	1	2	33.3333	Group 1 only	0.10432
P61622	Integrin alpha-11 OS=Mus musculus GN=Itga11 PE=1 SV=1	0	0	0	1	1	16.6667	Group 1 only	0.25075
P43406	Integrin alpha-V precursor (Vitronectin receptor subunit alpha) (CD51antigen) [Contains: Integrin alpha-V heavy chain; Integrin alpha-Vlight chain].	1	3	33.3333	0	0	0	Group 0 only	0.036634
P11835	Integrin beta-2 OS=Mus musculus GN=Itgb2 PE=1 SV=2	1	1	16.6667	1	2	33.3333	0.901438	0.60001
Q5PQL7	Integral membrane protein 2C OS=Rattus norvegicus GN=Itm2c PE=1 SV=1	0	0	0	1	2	33.3333	Group 1 only	0.10432
P70227	Inositol 1,4,5-trisphosphate receptor type 3 OS=Mus musculus GN=Itpr3 PE=1 SV=3	1	1	16.6667	0	0	0	Group 0 only	0.2276
Q9Z0R4	Intersectin-1 OS=Mus musculus GN=Itsn1 PE=1 SV=2	1	1	16.6667	0	0	0	Group 0 only	0.2276
Q62137	Tyrosine-protein kinase JAK3 OS=Mus musculus GN=Jak3 PE=1 SV=2	0	0	0	1	1	16.6667	Group 1 only	0.25075
Q63272	Tyrosine-protein kinase JAK3 OS=Rattus norvegicus GN=Jak3 PE=2 SV=1	0	0	0	1	1	16.6667	Group 1 only	0.25075
JAML1_MOUSE	(Q80UL9) Junctional adhesion molecule-like precursor (mCrea7)	0	0	0	1	1	16.6667	Group 1 only	0.25075
Q62315	Protein Jumonji OS=Mus musculus GN=Jarid2 PE=1 SV=1	0	0	0	1	1	16.6667	Group 1 only	0.25075
JMJ1A_MOUSE	(Q6PCM1) Jumonji domain-containing protein 1A	1	1	16.6667	0	0	0	Group 0 only	0.2276
JMJ2A_MOUSE	(Q8BW72) Jumonji domain-containing protein 2A	1	1	16.6667	0	0	0	Group 0 only	0.2276
Q9DBC3	Protein KIAA0082.	1	4	33.3333	1	11	33.3333	1.36087	0.086612
K0226_MOUSE	(Q80U62) Protein KIAA0226	0	0	0	1	1	16.6667	Group 1 only	0.25075
K0427_MOUSE	(Q6PEE2) Protein KIAA0427 homolog	0	0	0	1	1	16.6667	Group 1 only	0.25075
Q3UHU5	Uncharacterized protein KIAA0802.	1	1	16.6667	1	1	16.6667	-0.0985617	0.96147
K0831_MOUSE	(Q8CDJ3) Protein KIAA0831	0	0	0	1	1	16.6667	Group 1 only	0.25075
Q8K3V7	UPF0258 protein KIAA1024 OS=Mus musculus GN=Kiaa1024 PE=1 SV=1	0	0	0	1	1	16.6667	Group 1 only	0.25075
Q80TB8	Probable oxidoreductase KIAA1576 (EC 1.-.-.-).	1	1	16.6667	0	0	0	Group 0 only	0.2276
K1849_MOUSE	(Q69Z89) Protein KIAA1849	1	1	16.6667	0	0	0	Group 0 only	0.2276
K1914_MOUSE	(Q5DTU0) Protein KIAA1914	1	1	16.6667	1	4	50	1.90144	0.18862
K6PF_MOUSE	(P47857) 6-phosphofructokinase, muscle type (EC 2.7.1.11) (Phosphofructokinase 1) (Phosphohexokinase) (Phosphofructo-1-kinase isozyme A) (PFK-A) (Phosphofructokinase-M)	0	0	0	1	1	16.6667	Group 1 only	0.25075
P47858	6-phosphofructokinase, muscle type (EC 2.7.1.11) (Phosphofructokinase1) (Phosphohexokinase) (Phosphofructo-1-kinase isozyme A) (PFK-A)(Phosphofructokinase-M).	1	1	16.6667	0	0	0	Group 0 only	0.2276
Q9WTP6	Adenylate kinase 2, mitochondrial OS=Mus musculus GN=Ak2 PE=1 SV=5	0	0	0	1	3	50	Group 1 only	0.046665
Q9DBC7	cAMP-dependent protein kinase type I-alpha regulatory subunit OS=Mus musculus GN=Prkar1a PE=1 SV=3	0	0	0	1	1	16.6667	Group 1 only	0.25075
KBTBA_RAT	(Q9ER30) Kelch repeat and BTB domain-containing protein 10 (Kelch-related protein 1) (Kel-like protein 23) (Sarcosin)	0	0	0	1	1	16.6667	Group 1 only	0.25075
Q8BVP5	Casein kinase I isoform gamma-2 OS=Mus musculus GN=Csnk1g2 PE=1 SV=1	1	1	16.6667	0	0	0	Group 0 only	0.2276
P11730	Calcium/calmodulin-dependent protein kinase type II subunit gamma OS=Rattus norvegicus GN=Camk2g PE=1 SV=1	1	1	16.6667	0	0	0	Group 0 only	0.2276
Q60603	Potassium voltage-gated channel subfamily H member 1 OS=Mus musculus GN=Kcnh1 PE=1 SV=1	1	1	16.6667	0	0	0	Group 0 only	0.2276
O70344	Potassium voltage-gated channel subfamily KQT member 1 OS=Cavia porcellus GN=KCNQ1 PE=2 SV=3	1	2	33.3333	0	0	0	Group 0 only	0.087947
O88943	Potassium voltage-gated channel subfamily KQT member 2 OS=Rattus norvegicus GN=Kcnq2 PE=1 SV=1	1	1	16.6667	1	1	16.6667	-0.0985617	0.96147
P07310	Creatine kinase M-type OS=Mus musculus GN=Ckm PE=1 SV=1	0	0	0	1	3	33.3333	Group 1 only	0.046665
Q80UN1	BTB/POZ domain-containing protein KCTD9 OS=Mus musculus GN=Kctd9 PE=2 SV=1	0	0	0	1	7	100	Group 1 only	0.0023756
Q9Z2X8	Kelch-like ECH-associated protein 1 OS=Mus musculus GN=Keap1 PE=1 SV=1	0	0	0	1	3	33.3333	Group 1 only	0.046665
O35367	Keratocan OS=Mus musculus GN=Kera PE=2 SV=1	0	0	0	1	1	16.6667	Group 1 only	0.25075
Q64595	cGMP-dependent protein kinase 2 OS=Rattus norvegicus GN=Prkg2 PE=1 SV=1	1	4	50	0	0	0	Group 0 only	0.015817
Q99PT9	Kinesin-like protein KIF19.	0	0	0	2	4	33.3333	Group 1 only	0.021614
P33173	Kinesin-like protein KIF1A OS=Mus musculus GN=Kif1a PE=1 SV=2	1	2	33.3333	0	0	0	Group 0 only	0.087947
Q922S8	Kinesin-like protein KIF2C OS=Mus musculus GN=Kif2c PE=1 SV=1	1	1	16.6667	0	0	0	Group 0 only	0.2276
P28741	Kinesin-like protein KIF3A OS=Mus musculus GN=Kif3a PE=1 SV=2	0	0	0	1	1	16.6667	Group 1 only	0.25075
P70188	Kinesin-associated protein 3 OS=Mus musculus GN=Kifap3 PE=1 SV=1	1	2	33.3333	1	2	16.6667	-0.0985617	0.94554
KINN_MOUSE	(P33175) Neuronal kinesin heavy chain (NKHC) (Kinesin heavy chain isoform 5A) (Kinesin heavy chain neuron-specific 1)	0	0	0	2	10	33.3333	Group 1 only	0.00028123
Q7TSU7	Kin of IRRE-like protein 2 precursor (Kin of irregular chiasm-likeprotein 2).	1	10	66.6667	1	8	50	-0.42049	0.53743
Q8C078	Calcium/calmodulin-dependent protein kinase kinase 2 OS=Mus musculus GN=Camkk2 PE=1 SV=2	0	0	0	1	3	33.3333	Group 1 only	0.046665
P37285	Kinesin light chain 1 (KLC 1).	1	1	16.6667	1	2	33.3333	0.901438	0.60001
KLDC5_MOUSE	(Q8BFQ9) Kelch domain-containing protein 5	0	0	0	1	1	16.6667	Group 1 only	0.25075
Q60682	Killer cell lectin-like receptor 8 (T-cell surface glycoprotein Ly-49H) (Lymphocyte antigen 49h) (Ly-49h).	1	28	100	1	38	100	0.342011	0.33884
P18826	Phosphorylase b kinase regulatory subunit alpha, skeletal muscle isoform OS=Mus musculus GN=Phka1 PE=1 SV=3	1	1	16.6667	0	0	0	Group 0 only	0.2276
Q62101	Serine/threonine-protein kinase D1 OS=Mus musculus GN=Prkd1 PE=1 SV=2	0	0	0	1	12	66.6667	Group 1 only	6.9305e-05
P52480	Pyruvate kinase PKM OS=Mus musculus GN=Pkm PE=1 SV=4	0	0	0	1	2	33.3333	Group 1 only	0.10432
P11980	Pyruvate kinase isozymes M1/M2 (EC 2.7.1.40) (Pyruvate kinase muscleisozyme).	1	3	50	3	4	33.3333	0.316476	0.77301
Q8BGA5	KRR1 small subunit processome component homolog (HIV-1 Rev-bindingprotein 2 homolog).	1	2	33.3333	0	0	0	Group 0 only	0.087947
KRX6C_MOUSE	(P10753) Krox-6.1B- protein (Fragment)	1	1	16.6667	0	0	0	Group 0 only	0.2276
Q9Z1M4	Ribosomal protein S6 kinase beta-2 OS=Mus musculus GN=Rps6kb2 PE=1 SV=1	1	1	16.6667	0	0	0	Group 0 only	0.2276
Q60675	Laminin subunit alpha-2 OS=Mus musculus GN=Lama2 PE=1 SV=2	0	0	0	1	6	33.3333	Group 1 only	0.004903
Q61789	Laminin subunit alpha-3 OS=Mus musculus GN=Lama3 PE=1 SV=4	0	0	0	1	1	16.6667	Group 1 only	0.25075
P02468	Laminin subunit gamma-1 precursor (Laminin B2 chain).	0	0	0	1	2	16.6667	Group 1 only	0.10432
Q61033	Lamina-associated polypeptide 2, isoforms alpha/zeta OS=Mus musculus GN=Tmpo PE=1 SV=4	0	0	0	1	1	16.6667	Group 1 only	0.25075
Q80U72	Protein LAP4 (Protein scribble homolog).	1	1	16.6667	1	3	33.3333	1.4864	0.33892
Q6P4Z6	Leucine carboxyl methyltransferase 1 (EC 2.1.1.-).	0	0	0	1	1	16.6667	Group 1 only	0.25075
P70662	LIM domain-binding protein 1 (Nuclear LIM interactor).	0	0	0	1	1	16.6667	Group 1 only	0.25075
Q9JKS4	LIM domain-binding protein 3 OS=Mus musculus GN=Ldb3 PE=1 SV=1	0	0	0	1	3	50	Group 1 only	0.046665
P42123	L-lactate dehydrogenase B chain (EC 1.1.1.27) (LDH-B) (LDH heartsubunit) (LDH-H).	1	1	16.6667	0	0	0	Group 0 only	0.2276
LGP1_MOUSE	(Q99J23) Protein D11Lgp1 precursor	0	0	0	1	3	33.3333	Group 1 only	0.046665
P60469	Liprin-alpha-3 OS=Mus musculus GN=Ppfia3 PE=1 SV=2	0	0	0	1	1	16.6667	Group 1 only	0.25075
Q62902	Protein ERGIC-53 OS=Rattus norvegicus GN=Lman1 PE=1 SV=1	0	0	0	1	2	33.3333	Group 1 only	0.10432
Q9DBH5	Vesicular integral-membrane protein VIP36 OS=Mus musculus GN=Lman2 PE=1 SV=2	0	0	0	1	1	16.6667	Group 1 only	0.25075
P70615	Lamin-B1.	1	1	16.6667	0	0	0	Group 0 only	0.2276
Q7TQ95	Protein lunapark (Protein ulnaless).	0	0	0	1	1	16.6667	Group 1 only	0.25075
Q8K3W2	Leucine-rich repeat-containing protein 10 OS=Mus musculus GN=Lrrc10 PE=1 SV=1	1	1	16.6667	0	0	0	Group 0 only	0.2276
Q66HD6	Leucine-rich repeat-containing protein 18 OS=Rattus norvegicus GN=Lrrc18 PE=2 SV=1	0	0	0	1	1	16.6667	Group 1 only	0.25075
Q8BMT4	Leucine-rich repeat-containing protein 33 precursor.	1	1	16.6667	0	0	0	Group 0 only	0.2276
Q5RJR8	Leucine-rich repeat-containing protein 59 (Protein p34).	0	0	0	1	1	16.6667	Group 1 only	0.25075
Q60664	Lymphoid-restricted membrane protein (Protein Jaw1).	1	1	16.6667	0	0	0	Group 0 only	0.2276
P98158	Low-density lipoprotein receptor-related protein 2 OS=Rattus norvegicus GN=Lrp2 PE=1 SV=1	1	2	33.3333	0	0	0	Group 0 only	0.087947
Q8VI56	Low-density lipoprotein receptor-related protein 4 OS=Mus musculus GN=Lrp4 PE=1 SV=3	1	1	16.6667	0	0	0	Group 0 only	0.2276
Q8VDB8	Leucine-rich repeat-containing protein 2 OS=Mus musculus GN=Lrrc2 PE=2 SV=1	1	1	16.6667	0	0	0	Group 0 only	0.2276
Q8BGA3	Leucine-rich repeat transmembrane neuronal protein 2 precursor.	0	0	0	1	1	16.6667	Group 1 only	0.25075
O08999	Latent-transforming growth factor beta-binding protein 2 OS=Mus musculus GN=Ltbp2 PE=1 SV=2	0	0	0	1	1	16.6667	Group 1 only	0.25075
Q920P9	Lymphocyte antigen 75 OS=Mesocricetus auratus GN=LY75 PE=2 SV=1	0	0	0	1	3	33.3333	Group 1 only	0.046665
Q60767	Lymphocyte antigen 75 OS=Mus musculus GN=Ly75 PE=1 SV=2	0	0	0	1	1	16.6667	Group 1 only	0.25075
P18337	L-selectin OS=Mus musculus GN=Sell PE=1 SV=1	0	0	0	1	1	16.6667	Group 1 only	0.25075
Q9CQ33	Leucine-zipper-like transcriptional regulator 1 OS=Mus musculus GN=Lztr1 PE=1 SV=2	1	2	33.3333	0	0	0	Group 0 only	0.087947
Q63342	Dimethylglycine dehydrogenase, mitochondrial OS=Rattus norvegicus GN=Dmgdh PE=1 SV=1	0	0	0	1	3	33.3333	Group 1 only	0.046665
Q9CR62	Mitochondrial 2-oxoglutarate/malate carrier protein OS=Mus musculus GN=Slc25a11 PE=1 SV=3	0	0	0	2	2	33.3333	Group 1 only	0.10432
P53349	Mitogen-activated protein kinase kinase kinase 1 OS=Mus musculus GN=Map3k1 PE=1 SV=3	0	0	0	1	2	16.6667	Group 1 only	0.10432
O35099	Mitogen-activated protein kinase kinase kinase 5 OS=Mus musculus GN=Map3k5 PE=1 SV=3	1	10	66.6667	1	7	50	-0.613135	0.38428
P70218	Mitogen-activated protein kinase kinase kinase kinase 1 OS=Mus musculus GN=Map4k1 PE=1 SV=1	0	0	0	1	1	16.6667	Group 1 only	0.25075
Q61161	Mitogen-activated protein kinase kinase kinase kinase 2 OS=Mus musculus GN=Map4k2 PE=1 SV=1	1	1	16.6667	0	0	0	Group 0 only	0.2276
P97820	Mitogen-activated protein kinase kinase kinase kinase 4 OS=Mus musculus GN=Map4k4 PE=1 SV=1	0	0	0	1	4	33.3333	Group 1 only	0.021614
P21139	Alpha-mannosidase 2C1 OS=Rattus norvegicus GN=Man2c1 PE=1 SV=1	1	1	16.6667	0	0	0	Group 0 only	0.2276
Q6RHR9	Membrane-associated guanylate kinase, WW and PDZ domain-containing protein 1 OS=Mus musculus GN=Magi1 PE=1 SV=1	1	2	33.3333	0	0	0	Group 0 only	0.087947
Q9WU40	Inner nuclear membrane protein Man1 (LEM domain-containing protein 3).	1	1	16.6667	0	0	0	Group 0 only	0.2276
Q6NXH2	Glycoprotein endo-alpha-1,2-mannosidase (EC 3.2.1.130) (mEndo).	0	0	0	1	2	33.3333	Group 1 only	0.10432
Q9QYR6	Microtubule-associated protein 1A OS=Mus musculus GN=Map1a PE=1 SV=2	0	0	0	2	6	66.6667	Group 1 only	0.004903
P15205	Microtubule-associated protein 1B OS=Rattus norvegicus GN=Map1b PE=1 SV=2	1	1	16.6667	1	4	33.3333	1.90144	0.18862
P49138	MAP kinase-activated protein kinase 2 OS=Mus musculus GN=Mapkapk2 PE=1 SV=2	0	0	0	1	1	16.6667	Group 1 only	0.25075
Q8CIP4	MAP/microtubule affinity-regulating kinase 4 OS=Mus musculus GN=Mark4 PE=1 SV=1	1	1	16.6667	0	0	0	Group 0 only	0.2276
P41242	Megakaryocyte-associated tyrosine-protein kinase OS=Mus musculus GN=Matk PE=1 SV=2	0	0	0	1	1	16.6667	Group 1 only	0.25075
P70102	Eukaryotic translation elongation factor 1 epsilon-1 OS=Cricetulus griseus GN=EEF1E1 PE=2 SV=1	0	0	0	1	1	16.6667	Group 1 only	0.25075
MCM3A_MOUSE	(Q9WUU9) 80 kda MCM3-associated protein (GANP protein)	0	0	0	1	1	16.6667	Group 1 only	0.25075
P14152	Malate dehydrogenase, cytoplasmic OS=Mus musculus GN=Mdh1 PE=1 SV=3	0	0	0	1	1	16.6667	Group 1 only	0.25075
P08249	Malate dehydrogenase, mitochondrial OS=Mus musculus GN=Mdh2 PE=1 SV=3	1	1	16.6667	0	0	0	Group 0 only	0.2276
Q9Z2D6	Methyl-CpG-binding protein 2 OS=Mus musculus GN=Mecp2 PE=1 SV=1	1	1	16.6667	1	1	16.6667	-0.0985617	0.96147
Q9D7W5	Mediator of RNA polymerase II transcription subunit 8 homolog(Activator-recruited cofactor 32 kDa component) (ARC32).	1	10	100	1	4	50	-1.42049	0.079124
P28825	Meprin A subunit alpha OS=Mus musculus GN=Mep1a PE=1 SV=4	0	0	0	1	1	16.6667	Group 1 only	0.25075
Q64230	Meprin A subunit alpha OS=Rattus norvegicus GN=Mep1a PE=1 SV=2	0	0	0	1	1	16.6667	Group 1 only	0.25075
P24155	Thimet oligopeptidase (EC 3.4.24.15) (Endo-oligopeptidase A)(Endopeptidase 24.15) (PZ-peptidase) (Soluble metallo-endopeptidase).	1	1	16.6667	0	0	0	Group 0 only	0.2276
P57097	Tyrosine-protein kinase Mer OS=Rattus norvegicus GN=Mertk PE=2 SV=1	1	1	16.6667	1	1	16.6667	-0.0985617	0.96147
Q9CQU1	Microfibrillar-associated protein 1 OS=Mus musculus GN=Mfap1 PE=1 SV=1	1	1	16.6667	2	2	33.3333	0.901438	0.60001
O09008	Beta-1,3-N-acetylglucosaminyltransferase manic fringe OS=Mus musculus GN=Mfng PE=1 SV=1	0	0	0	1	1	16.6667	Group 1 only	0.25075
MGR4_RAT	(P31423) Metabotropic glutamate receptor 4 precursor (mGluR4)	0	0	0	1	1	16.6667	Group 1 only	0.25075
MGR8_MOUSE	(P47743) Metabotropic glutamate receptor 8 precursor (mGluR8)	0	0	0	1	1	16.6667	Group 1 only	0.25075
P08011	Microsomal glutathione S-transferase 1 (EC 2.5.1.18) (Microsomal GST-1) (Microsomal GST-I).	0	0	0	1	1	16.6667	Group 1 only	0.25075
Q812F8	Alpha-1,3-mannosyl-glycoprotein 4-beta-N-acetylglucosaminyltransferaseB (EC 2.4.1.145) (UDP-N-acetylglucosamine: alpha-1,3-D-mannoside beta-1,4-N-acetylglucosaminyltransferase IVb) (N-glycosyl-oligosaccharide-glycoprotein N-acetylglucosaminyltransferase IVb) (N-acetylglucosaminyltransferase IVb) (GnT-IVb) (GlcNAc-T IVb).	0	0	0	1	1	16.6667	Group 1 only	0.25075
Q80SY4	E3 ubiquitin-protein ligase MIB1 (EC 6.3.2.-) (Mind bomb homolog 1)(DAPK-interacting protein 1) (DIP-1).	2	2	16.6667	0	0	0	Group 0 only	0.087947
Q8R516	E3 ubiquitin-protein ligase MIB2 OS=Mus musculus GN=Mib2 PE=1 SV=2	1	2	33.3333	0	0	0	Group 0 only	0.087947
P97679	DNA mismatch repair protein Mlh1 OS=Rattus norvegicus GN=Mlh1 PE=2 SV=1	0	0	0	1	1	16.6667	Group 1 only	0.25075
P13832	Myosin regulatory light chain 2-A, smooth muscle isoform (Myosin RLC-A).	3	14	33.3333	1	1	16.6667	-3.90592	0.00015161
Q64122	Myosin regulatory light chain 2, smooth muscle isoform (Myosin RLC)(Myosin regulatory light chain 9).	1	1	16.6667	0	0	0	Group 0 only	0.2276
O55123	Stromelysin-2 OS=Mus musculus GN=Mmp10 PE=2 SV=1	0	0	0	1	1	16.6667	Group 1 only	0.25075
Q9WTR0	Matrix metalloproteinase-16 OS=Mus musculus GN=Mmp16 PE=2 SV=3	1	3	33.3333	1	8	66.6667	1.31648	0.15427
MNAB_MOUSE	(P0C090) Membrane-associated nucleic acid binding protein	1	4	50	1	1	16.6667	-2.09856	0.14367
Q69ZX6	MORC family CW-type zinc finger protein 2A (Zinc finger CW-typecoiled-coil domain protein 1).	1	1	16.6667	0	0	0	Group 0 only	0.2276
Q9WVL5	MORC family CW-type zinc finger protein 1 (Protein microrchidia).	1	1	16.6667	0	0	0	Group 0 only	0.2276
MOS2L_MOUSE	(Q9Z223) Molybdenum cofactor synthesis protein 2 large subunit (Molybdopterin synthase large subunit) (MPT synthase large subunit) (MOCS2B)	0	0	0	1	1	16.6667	Group 1 only	0.25075
P16036	Phosphate carrier protein, mitochondrial precursor (PTP) (Solutecarrier family 25 member 3).	1	5	66.6667	1	5	33.3333	-0.0985617	0.91399
O55164	Multiple PDZ domain protein (Multi-PDZ domain protein 1).	0	0	0	1	1	16.6667	Group 1 only	0.25075
Q9JLB2	MAGUK p55 subfamily member 5 OS=Mus musculus GN=Mpp5 PE=1 SV=1	0	0	0	1	1	16.6667	Group 1 only	0.25075
Q9JLB0	MAGUK p55 subfamily member 6 OS=Mus musculus GN=Mpp6 PE=1 SV=1	0	0	0	1	1	16.6667	Group 1 only	0.25075
Q61830	Macrophage mannose receptor 1 OS=Mus musculus GN=Mrc1 PE=1 SV=2	1	1	16.6667	0	0	0	Group 0 only	0.2276
O54874	Serine/threonine-protein kinase MRCK alpha OS=Rattus norvegicus GN=Cdc42bpa PE=1 SV=1	1	1	16.6667	1	1	16.6667	-0.0985617	0.96147
Q7TT50	Serine/threonine-protein kinase MRCK beta (EC 2.7.11.1) (CDC42-bindingprotein kinase beta) (Myotonic dystrophy kinase-related CDC42-bindingkinase beta) (Myotonic dystrophy protein kinase-like beta) (MRCK beta)(DMPK-like beta).	1	3	33.3333	1	1	16.6667	-1.68352	0.27577
Q91WW3	Mas-related G-protein coupled receptor member A3.	0	0	0	1	1	16.6667	Group 1 only	0.25075
Q9R1S7	Multidrug resistance-associated protein 6 OS=Mus musculus GN=Abcc6 PE=1 SV=3	1	9	66.6667	1	7	33.3333	-0.461132	0.52403
Q99MT2	MutS protein homolog 4 OS=Mus musculus GN=Msh4 PE=2 SV=1	0	0	0	1	1	16.6667	Group 1 only	0.25075
Q9QUM7	MutS protein homolog 5 OS=Mus musculus GN=Msh5 PE=2 SV=1	0	0	0	1	1	16.6667	Group 1 only	0.25075
P54276	DNA mismatch repair protein Msh6 OS=Mus musculus GN=Msh6 PE=1 SV=3	0	0	0	1	1	16.6667	Group 1 only	0.25075
P02804	Metallothionein-1 OS=Cricetulus griseus GN=MT1 PE=3 SV=1	0	0	0	1	1	16.6667	Group 1 only	0.25075
Q8C3P7	N6-adenosine-methyltransferase subunit METTL3 OS=Mus musculus GN=Mettl3 PE=1 SV=2	1	5	33.3333	1	12	33.3333	1.16447	0.11302
O88441	Metaxin-2 OS=Mus musculus GN=Mtx2 PE=1 SV=1	0	0	0	1	1	16.6667	Group 1 only	0.25075
P19467	Mucin-13 OS=Mus musculus GN=Muc13 PE=2 SV=1	0	0	0	1	1	16.6667	Group 1 only	0.25075
Q4VA55	MUM1-like protein 1 (Mutated melanoma-associated antigen 1-likeprotein 1).	1	1	16.6667	1	2	33.3333	0.901438	0.60001
P16332	Methylmalonyl-CoA mutase, mitochondrial precursor (EC 5.4.99.2) (MCM)(Methylmalonyl-CoA isomerase).	1	24	66.6667	2	21	83.3333	-0.291207	0.49875
Q8R5G2	A/G-specific adenine DNA glycosylase (EC 3.2.2.-) (MutY homolog)(rMYH).	1	1	16.6667	0	0	0	Group 0 only	0.2276
Q6VBQ5	Myeloid-associated differentiation marker (Myeloid up-regulatedprotein).	2	9	33.3333	1	9	50	-0.0985617	0.88478
Q7TPH6	E3 ubiquitin-protein ligase MYCBP2 OS=Mus musculus GN=Mycbp2 PE=1 SV=2	2	2	33.3333	3	26	66.6667	3.60188	1.7982e-06
Q61879	Myosin-10 OS=Mus musculus GN=Myh10 PE=1 SV=2	3	10	83.3333	5	20	66.6667	0.901438	0.097267
Q9JLT0	Myosin-10 (Myosin heavy chain 10) (Myosin heavy chain, nonmuscle IIb)(Nonmuscle myosin heavy chain IIb) (NMMHC II-b) (NMMHC-IIB) (Cellularmyosin heavy chain, type B) (Nonmuscle myosin heavy chain-B) (NMMHC-B).	7	27	50	7	18	83.3333	-0.683524	0.11533
O08638	Myosin-11 OS=Mus musculus GN=Myh11 PE=1 SV=1	2	3	33.3333	2	5	50	0.638404	0.53865
Q8VDD5	Myosin-9 OS=Mus musculus GN=Myh9 PE=1 SV=4	16	37	50	21	51	83.3333	0.36441	0.23959
Q62812	Myosin-9 (Myosin heavy chain 9) (Myosin heavy chain, nonmuscle IIa)(Nonmuscle myosin heavy chain IIa) (NMMHC II-a) (NMMHC-IIA) (Cellularmyosin heavy chain, type A) (Nonmuscle myosin heavy chain-A) (NMMHC-A).	48	402	100	42	321	100	-0.423184	8.3782e-05
P16409	Myosin light polypeptide 3 (Myosin light chain 1, slow-twitch muscleB/ventricular isoform) (MLC1SB) (Ventricular/slow twitch myosin alkalilight chain).	1	3	16.6667	1	7	50	1.12383	0.23941
Q8CI43	Myosin light polypeptide 6B (Smooth muscle and nonmuscle myosin lightchain alkali 6B).	1	3	33.3333	0	0	0	Group 0 only	0.036634
Q60605	Myosin light polypeptide 6 OS=Mus musculus GN=Myl6 PE=1 SV=3	3	45	33.3333	5	42	83.3333	-0.198097	0.52201
Q64119	Myosin light polypeptide 6 (Smooth muscle and nonmuscle myosin lightchain alkali 6) (Myosin light chain alkali 3) (Myosin light chain 3)(MLC-3) (LC17).	9	218	100	10	214	100	-0.125279	0.36686
Q9QZZ4	Myosin-XV (Unconventional myosin-15).	0	0	0	1	3	16.6667	Group 1 only	0.046665
O88329	Unconventional myosin-Ia OS=Mus musculus GN=Myo1a PE=2 SV=2	0	0	0	1	1	16.6667	Group 1 only	0.25075
P46735	Unconventional myosin-Ib OS=Mus musculus GN=Myo1b PE=1 SV=3	1	1	16.6667	0	0	0	Group 0 only	0.2276
Q9WTI7	Myosin-Ic (Myosin I beta) (MMIb).	0	0	0	1	1	16.6667	Group 1 only	0.25075
Q8K3H5	Myosin-IIIa OS=Mus musculus GN=Myo3a PE=2 SV=1	0	0	0	1	1	16.6667	Group 1 only	0.25075
Q99104	Unconventional myosin-Va OS=Mus musculus GN=Myo5a PE=1 SV=2	0	0	0	1	7	33.3333	Group 1 only	0.0023756
Q64331	Unconventional myosin-VI OS=Mus musculus GN=Myo6 PE=1 SV=1	0	0	0	1	2	16.6667	Group 1 only	0.10432
Q9JK37	Myozenin-1 OS=Mus musculus GN=Myoz1 PE=1 SV=1	1	1	16.6667	1	1	16.6667	-0.0985617	0.96147
Q9JJW5	Myozenin-2 OS=Mus musculus GN=Myoz2 PE=1 SV=1	1	1	16.6667	1	2	33.3333	0.901438	0.60001
Q8C7U1	NEDD4-binding protein 3 OS=Mus musculus GN=N4bp3 PE=1 SV=1	0	0	0	1	1	16.6667	Group 1 only	0.25075
N5A9_MOUSE	(Q9CQX4) HCV NS5A-transactivated protein 9 homolog	0	0	0	1	1	16.6667	Group 1 only	0.25075
O35589	NGFI-A-binding protein 1 OS=Mesocricetus auratus GN=NAB1 PE=2 SV=1	1	1	16.6667	1	1	16.6667	-0.0985617	0.96147
Q62722	NGFI-A-binding protein 1 (EGR-1-binding protein 1).	1	1	16.6667	0	0	0	Group 0 only	0.2276
P48766	Sodium/calcium exchanger 1 OS=Cavia porcellus GN=SLC8A1 PE=2 SV=1	1	2	33.3333	1	5	33.3333	1.22337	0.28746
Q9QZ08	N-acetyl-D-glucosamine kinase OS=Mus musculus GN=Nagk PE=1 SV=3	0	0	0	1	1	16.6667	Group 1 only	0.25075
Q9CZR2	N-acetylated-alpha-linked acidic dipeptidase 2 (EC 3.4.17.21) (N-acetylated-alpha-linked acidic dipeptidase II) (NAALADase II)(Glutamate carboxypeptidase III) (GCPIII) (N-acetylaspartylglutamatepeptidase II) (NAAG-peptidase II).	0	0	0	1	1	16.6667	Group 1 only	0.25075
Q80WY3	Nanos homolog 1 OS=Mus musculus GN=Nanos1 PE=2 SV=2	0	0	0	1	3	16.6667	Group 1 only	0.046665
Q80UM3	NMDA receptor-regulated protein 1 (N-terminal acetyltransferase 1)(Protein tubedown-1).	0	0	0	1	3	33.3333	Group 1 only	0.046665
O35136	Neural cell adhesion molecule 2 OS=Mus musculus GN=Ncam2 PE=1 SV=1	0	0	0	1	5	33.3333	Group 1 only	0.010222
P97369	Neutrophil cytosol factor 4 (NCF-4) (Neutrophil NADPH oxidase factor4) (p40-phox) (p40phox).	1	2	33.3333	1	1	16.6667	-1.09856	0.52115
Q9WUI9	Nuclear receptor coactivator 2 OS=Rattus norvegicus GN=Ncoa2 PE=1 SV=1	1	1	16.6667	0	0	0	Group 0 only	0.2276
Q91W39	Nuclear receptor coactivator 5 OS=Mus musculus GN=Ncoa5 PE=1 SV=1	1	1	16.6667	2	3	33.3333	1.4864	0.33892
Q9JL19	Nuclear receptor coactivator 6 OS=Mus musculus GN=Ncoa6 PE=1 SV=1	0	0	0	1	1	16.6667	Group 1 only	0.25075
P48986	Neurogenic differentiation factor 6 OS=Mus musculus GN=Neurod6 PE=2 SV=1	1	2	33.3333	1	1	16.6667	-1.09856	0.52115
P48744	Norrin precursor (Norrie disease protein homolog).	1	17	100	1	55	100	1.59534	1.6147e-05
Q9CQ75	NADH dehydrogenase [ubiquinone] 1 alpha subcomplex subunit 2(EC 1.6.5.3) (EC 1.6.99.3) (NADH-ubiquinone oxidoreductase B8 subunit)(Complex I-B8) (CI-B8).	1	6	33.3333	0	0	0	Group 0 only	0.0031222
Q62425	NADH dehydrogenase [ubiquinone] 1 alpha subcomplex subunit 4(EC 1.6.5.3) (EC 1.6.99.3) (NADH-ubiquinone oxidoreductase MLRQsubunit) (Complex I-MLRQ) (CI-MLRQ).	1	5	50	0	0	0	Group 0 only	0.0069769
Q91YT0	NADH dehydrogenase [ubiquinone] flavoprotein 1, mitochondrialprecursor (EC 1.6.5.3) (EC 1.6.99.3) (NADH-ubiquinone oxidoreductase51 kDa subunit) (Complex I-51kD) (CI-51kD).	0	0	0	1	1	16.6667	Group 1 only	0.25075
P46935	E3 ubiquitin-protein ligase NEDD4 OS=Mus musculus GN=Nedd4 PE=1 SV=3	0	0	0	1	1	16.6667	Group 1 only	0.25075
Q62940	E3 ubiquitin-protein ligase NEDD4 (EC 6.3.2.-).	0	0	0	1	1	16.6667	Group 1 only	0.25075
Q9R0A5	Serine/threonine-protein kinase Nek3 OS=Mus musculus GN=Nek3 PE=1 SV=2	1	12	83.3333	1	6	33.3333	-1.09856	0.11606
P19426	Negative elongation factor E OS=Mus musculus GN=Nelfe PE=1 SV=2	0	0	0	1	1	16.6667	Group 1 only	0.25075
P97798	Neogenin OS=Mus musculus GN=Neo1 PE=1 SV=1	1	1	16.6667	0	0	0	Group 0 only	0.2276
P97305	Nuclear factor of activated T-cells, cytoplasmic 3 OS=Mus musculus GN=Nfatc3 PE=1 SV=1	0	0	0	1	1	16.6667	Group 1 only	0.25075
P16884	Neurofilament heavy polypeptide (NF-H) (Neurofilament triplet Hprotein) (200 kDa neurofilament protein).	0	0	0	2	2	33.3333	Group 1 only	0.10432
P01139	Beta-nerve growth factor OS=Mus musculus GN=Ngf PE=1 SV=2	1	11	83.3333	1	4	50	-1.55799	0.048497
NI8M_MOUSE	(Q9CQ75) NADH-ubiquinone oxidoreductase B8 subunit (EC 1.6.5.3) (EC 1.6.99.3) (Complex I-B8) (CI-B8)	0	0	0	1	1	16.6667	Group 1 only	0.25075
Q8R1F1	Niban-like protein (Protein FAM129B).	1	1	16.6667	0	0	0	Group 0 only	0.2276
Q6KCD5	Nipped-B-like protein (Delangin homolog) (SCC2 homolog).	0	0	0	1	1	16.6667	Group 1 only	0.25075
Q03391	Glutamate receptor ionotropic, NMDA 2D OS=Mus musculus GN=Grin2d PE=1 SV=3	1	1	16.6667	0	0	0	Group 0 only	0.2276
Q9WV70	Nucleolar complex protein 2 homolog OS=Mus musculus GN=Noc2l PE=1 SV=2	0	0	0	1	1	16.6667	Group 1 only	0.25075
Q91Y26	Nucleolar complex protein 3 homolog OS=Cricetulus griseus GN=NOC3L PE=2 SV=1	1	2	16.6667	1	12	33.3333	2.4864	0.0070585
Q99ME9	Nucleolar GTP-binding protein 1 OS=Mus musculus GN=Gtpbp4 PE=1 SV=3	0	0	0	1	2	33.3333	Group 1 only	0.10432
P60954	Nucleolar protein 4 OS=Mus musculus GN=Nol4 PE=2 SV=2	0	0	0	1	1	16.6667	Group 1 only	0.25075
P41777	Nucleolar phosphoprotein p130 (Nucleolar 130 kDa protein) (140 kDanucleolar phosphoprotein) (Nopp140) (Nucleolar and coiled-bodyphosphoprotein 1).	1	3	16.6667	1	1	16.6667	-1.68352	0.27577
Q99K48	Non-POU domain-containing octamer-binding protein OS=Mus musculus GN=Nono PE=1 SV=3	0	0	0	1	1	16.6667	Group 1 only	0.25075
Q07008	Neurogenic locus notch homolog protein 1 OS=Rattus norvegicus GN=Notch1 PE=1 SV=3	0	0	0	1	1	16.6667	Group 1 only	0.25075
O35516	Neurogenic locus notch homolog protein 2 OS=Mus musculus GN=Notch2 PE=1 SV=1	1	1	16.6667	0	0	0	Group 0 only	0.2276
Q9R172	Neurogenic locus notch homolog protein 3 precursor (Notch 3)[Contains: Notch 3 extracellular truncation; Notch 3 intracellulardomain].	0	0	0	1	4	50	Group 1 only	0.021614
Q9QZQ5	Protein NOV homolog OS=Rattus norvegicus GN=Nov PE=1 SV=1	1	1	16.6667	0	0	0	Group 0 only	0.2276
Q924R9	Nucleosome assembly protein 1-like 3.	0	0	0	1	1	16.6667	Group 1 only	0.25075
Q9QY53	Nephrocystin-1 OS=Mus musculus GN=Nphp1 PE=1 SV=1	0	0	0	1	1	16.6667	Group 1 only	0.25075
Q9CPP0	Nucleoplasmin-3 OS=Mus musculus GN=Npm3 PE=1 SV=3	1	1	16.6667	1	1	16.6667	-0.0985617	0.96147
Q61937	Nucleophosmin OS=Mus musculus GN=Npm1 PE=1 SV=1	0	0	0	1	1	16.6667	Group 1 only	0.25075
P13084	Nucleophosmin (NPM) (Nucleolar phosphoprotein B23) (Numatrin)(Nucleolar protein NO38).	0	0	0	2	4	33.3333	Group 1 only	0.021614
Q61983	Sodium-dependent phosphate transport protein 1 (Sodium/phosphatecotransporter 1) (Na(+)/PI cotransporter 1) (Solute carrier family 17member 1) (Renal sodium-dependent phosphate transport protein 1)(Renal sodium-phosphate transport protein 1) (Renal Na(+)-dependentphosphate cotransporter 1).	0	0	0	1	1	16.6667	Group 1 only	0.25075
Q9JJ09	Sodium-dependent phosphate transport protein 2B (Sodium/phosphatecotransporter 2B) (Na(+)/Pi cotransporter 2B) (Sodium-phosphatetransport protein 2B) (Na(+)-dependent phosphate cotransporter 2B)(NaPi-2b) (Solute carrier family 34 member 2) (rNaPi IIb).	0	0	0	1	1	16.6667	Group 1 only	0.25075
O70342	Neuropeptide Y receptor type 5 OS=Mus musculus GN=Npy5r PE=2 SV=2	0	0	0	2	2	33.3333	Group 1 only	0.10432
P05982	NAD(P)H dehydrogenase [quinone] 1 (EC 1.6.5.2) (Quinone reductase 1)(NAD(P)H:quinone oxidoreductase 1) (QR1) (DT-diaphorase) (DTD)(Azoreductase) (Phylloquinone reductase) (Menadione reductase).	1	1	16.6667	0	0	0	Group 0 only	0.2276
Q63503	Nuclear receptor subfamily 1 group D member 1 OS=Rattus norvegicus GN=Nr1d1 PE=1 SV=2	1	1	16.6667	0	0	0	Group 0 only	0.2276
Q64104	Orphan nuclear receptor NR2E1 (Nuclear receptor TLX) (Taillesshomolog) (Tll) (mTll).	1	1	16.6667	0	0	0	Group 0 only	0.2276
P43322	Pro-neuregulin-1, membrane-bound isoform OS=Rattus norvegicus GN=Nrg1 PE=1 SV=1	1	1	16.6667	0	0	0	Group 0 only	0.2276
O88491	Histone-lysine N-methyltransferase, H3 lysine-36 and H4 lysine-20 specific OS=Mus musculus GN=Nsd1 PE=1 SV=1	1	1	16.6667	0	0	0	Group 0 only	0.2276
Q9JHL0	Linker for activation of T-cells family member 2 (Non-T-cellactivation linker) (Linker for activation of B-cells) (Membrane-associated adapter molecule) (Williams-Beuren syndrome chromosomeregion 15 protein homolog).	0	0	0	1	1	16.6667	Group 1 only	0.25075
Q8R0G9	Nuclear pore complex protein Nup133 OS=Mus musculus GN=Nup133 PE=1 SV=2	0	0	0	1	1	16.6667	Group 1 only	0.25075
P08199	Nucleolin OS=Mesocricetus auratus GN=NCL PE=1 SV=2	0	0	0	1	1	16.6667	Group 1 only	0.25075
P09405	Nucleolin OS=Mus musculus GN=Ncl PE=1 SV=2	0	0	0	1	4	50	Group 1 only	0.021614
NUCM_MOUSE	(Q91WD5) NADH-ubiquinone oxidoreductase 49 kDa subunit, mitochondrial precursor (EC 1.6.5.3) (EC 1.6.99.3) (Complex I-49KD) (CI-49KD)	1	3	33.3333	1	1	16.6667	-1.68352	0.27577
Q99P69	Kinetochore protein Nuf2 (Cell division cycle-associated protein 1).	1	3	50	1	4	33.3333	0.316476	0.77301
Q68FY1	Nucleoporin NUP53 (Nuclear pore complex protein Nup53) (NucleoporinNup35) (35 kDa nucleoporin).	0	0	0	1	1	16.6667	Group 1 only	0.25075
Q8CIC2	Nucleoporin-like protein 2 OS=Mus musculus GN=Nupl2 PE=2 SV=1	0	0	0	1	1	16.6667	Group 1 only	0.25075
Q9D281	Protein Noxp20 (Nervous system over-expressed protein 20) (ProteinFAM114A1).	1	1	16.6667	0	0	0	Group 0 only	0.2276
OBFC1_MOUSE	(Q8K2X3) Oligonucleotide/oligosaccharide-binding fold-containing protein 1	0	0	0	1	2	33.3333	Group 1 only	0.10432
Q99JD3	Mitochondrial 2-oxodicarboxylate carrier (Solute carrier family 25member 21).	0	0	0	1	1	16.6667	Group 1 only	0.25075
Q8BKZ9	Pyruvate dehydrogenase protein X component, mitochondrial OS=Mus musculus GN=Pdhx PE=1 SV=1	0	0	0	1	2	16.6667	Group 1 only	0.10432
O70249	N-glycosylase/DNA lyase OS=Rattus norvegicus GN=Ogg1 PE=2 SV=1	1	1	16.6667	0	0	0	Group 0 only	0.2276
Q8VF66	Olfactory receptor 469 OS=Mus musculus GN=Olfr469 PE=3 SV=1	0	0	0	1	1	16.6667	Group 1 only	0.25075
Q60890	Olfactory receptor 11 (Olfactory receptor 256-11) (Odorant receptorM49).	0	0	0	1	1	16.6667	Group 1 only	0.25075
P58281	Dynamin-like 120 kDa protein, mitochondrial OS=Mus musculus GN=Opa1 PE=1 SV=1	0	0	0	1	1	16.6667	Group 1 only	0.25075
P97608	5-oxoprolinase OS=Rattus norvegicus GN=Oplah PE=1 SV=2	1	1	16.6667	0	0	0	Group 0 only	0.2276
Q8R5M4	Optineurin OS=Rattus norvegicus GN=Optn PE=1 SV=3	0	0	0	1	2	16.6667	Group 1 only	0.10432
Q9JK30	Origin recognition complex subunit 3 OS=Mus musculus GN=Orc3 PE=1 SV=1	1	1	16.6667	1	1	16.6667	-0.0985617	0.96147
Q5DJU3	Origin recognition complex subunit 3.	0	0	0	1	3	33.3333	Group 1 only	0.046665
OST2_MOUSE	(Q673U1) Heparan sulfate glucosamine 3-O-sulfotransferase 2 (EC 2.8.2.29) (Heparan sulfate D-glucosaminyl 3-O-sulfotransferase 2) (Heparan sulfate 3-O-sulfotransferase 2)	1	1	16.6667	0	0	0	Group 0 only	0.2276
		0	0	0	1	1	16.6667	Group 1 only	0.25075
Q62422	Osteoclast-stimulating factor 1 OS=Mus musculus GN=Ostf1 PE=1 SV=2	1	1	16.6667	1	1	16.6667	-0.0985617	0.96147
Q9ESF1	Otoferlin OS=Mus musculus GN=Otof PE=1 SV=1	1	7	83.3333	1	3	50	-1.32095	0.16469
O35881	P2Y purinoceptor 14 OS=Rattus norvegicus GN=P2ry14 PE=2 SV=1	1	1	16.6667	0	0	0	Group 0 only	0.2276
Q61194	Phosphatidylinositol 4-phosphate 3-kinase C2 domain-containing subunit alpha OS=Mus musculus GN=Pik3c2a PE=1 SV=2	1	2	33.3333	1	2	33.3333	-0.0985617	0.94554
O70167	Phosphatidylinositol 4-phosphate 3-kinase C2 domain-containing subunit gamma OS=Mus musculus GN=Pik3c2g PE=2 SV=1	1	1	16.6667	0	0	0	Group 0 only	0.2276
Q3V1T4	Prolyl 3-hydroxylase 1 precursor (EC 1.14.11.7) (Leucine- and proline-enriched proteoglycan 1) (Leprecan-1) (Growth suppressor 1).	1	1	16.6667	0	0	0	Group 0 only	0.2276
Q9R1J8	Prolyl 3-hydroxylase 1 precursor (EC 1.14.11.7) (Leucine- and proline-enriched proteoglycan 1) (Leprecan-1).	1	1	16.6667	1	1	16.6667	-0.0985617	0.96147
Q60716	Prolyl 4-hydroxylase subunit alpha-2 precursor (EC 1.14.11.2) (4-PHalpha-2) (Procollagen-proline,2-oxoglutarate-4-dioxygenase alpha-2subunit).	1	7	66.6667	1	5	50	-0.583989	0.48593
Q922Q4	Pyrroline-5-carboxylate reductase 2 OS=Mus musculus GN=Pycr2 PE=1 SV=1	1	2	16.6667	1	71	50	5.05119	9.1401e-19
PA2G6_RAT	(P97570) 85 kDa calcium-independent phospholipase A2 (EC 3.1.1.4) (iPLA2) (CaI-PLA2) (Group VI phospholipase A2) (GVI PLA2)	0	0	0	1	1	16.6667	Group 1 only	0.25075
P31482	Phospholipase A2, membrane associated OS=Mus musculus GN=Pla2g2a PE=1 SV=3	1	1	16.6667	0	0	0	Group 0 only	0.2276
Q6AXS5	Plasminogen activator inhibitor 1 RNA-binding protein (PAI1 RNA-binding protein 1) (PAI-RBP1) (SERPINE1 mRNA-binding protein 1)(RDA288).	1	1	16.6667	1	3	33.3333	1.4864	0.33892
Q8BTW9	Serine/threonine-protein kinase PAK 4 (EC 2.7.11.1) (p21-activatedkinase 4) (PAK-4).	1	8	66.6667	1	4	66.6667	-1.09856	0.19944
Q8C015	Serine/threonine-protein kinase PAK 7 OS=Mus musculus GN=Pak7 PE=1 SV=1	1	1	16.6667	1	3	33.3333	1.4864	0.33892
Q923S8	Pantothenate kinase 4 OS=Rattus norvegicus GN=Pank4 PE=1 SV=1	1	1	16.6667	0	0	0	Group 0 only	0.2276
O88622	Poly(ADP-ribose) glycohydrolase OS=Mus musculus GN=Parg PE=1 SV=2	1	1	16.6667	1	2	33.3333	0.901438	0.60001
P11103	Poly [ADP-ribose] polymerase 1 (EC 2.4.2.30) (PARP-1) (ADPRT) (NAD(+)ADP-ribosyltransferase 1) (Poly[ADP-ribose] synthetase 1) (msPARP).	0	0	0	1	1	16.6667	Group 1 only	0.25075
Q925B0	PRKC apoptosis WT1 regulator protein OS=Mus musculus GN=Pawr PE=1 SV=2	0	0	0	1	1	16.6667	Group 1 only	0.25075
P57724	Poly(rC)-binding protein 4 OS=Mus musculus GN=Pcbp4 PE=1 SV=1	0	0	0	1	3	16.6667	Group 1 only	0.046665
Q8BIZ0	Protocadherin-20 OS=Mus musculus GN=Pcdh20 PE=2 SV=3	0	0	0	1	23	83.3333	Group 1 only	3.6252e-08
Q9JKS6	Protein piccolo OS=Rattus norvegicus GN=Pclo PE=1 SV=1	1	1	16.6667	1	1	16.6667	-0.0985617	0.96147
Q923L0	Pericentriolar material 1 protein (PCM-1) (mPCM-1).	0	0	0	1	1	16.6667	Group 1 only	0.25075
Q04592	Proprotein convertase subtilisin/kexin type 5 OS=Mus musculus GN=Pcsk5 PE=1 SV=3	1	1	16.6667	0	0	0	Group 0 only	0.2276
Q8K0D0	Serine/threonine-protein kinase PCTAIRE-2 (EC 2.7.11.22) (PCTAIRE-motif protein kinase 2).	0	0	0	1	1	16.6667	Group 1 only	0.25075
Q62865	cGMP-inhibited 3',5'-cyclic phosphodiesterase A OS=Rattus norvegicus GN=Pde3a PE=1 SV=1	1	1	16.6667	0	0	0	Group 0 only	0.2276
P27664	Rod cGMP-specific 3',5'-cyclic phosphodiesterase subunit alpha OS=Mus musculus GN=Pde6a PE=2 SV=3	1	1	16.6667	0	0	0	Group 0 only	0.2276
P23440	Rod cGMP-specific 3',5'-cyclic phosphodiesterase subunit beta OS=Mus musculus GN=Pde6b PE=2 SV=3	1	1	16.6667	0	0	0	Group 0 only	0.2276
Q9QXQ1	cAMP-specific 3',5'-cyclic phosphodiesterase 7B OS=Mus musculus GN=Pde7b PE=1 SV=1	0	0	0	1	2	33.3333	Group 1 only	0.10432
Q8R4U2	Protein disulfide-isomerase OS=Cricetulus griseus GN=P4HB PE=2 SV=1	2	6	66.6667	0	0	0	Group 0 only	0.0031222
P04785	Protein disulfide-isomerase precursor (EC 5.3.4.1) (PDI) (Prolyl 4-hydroxylase subunit beta) (Cellular thyroid hormone-binding protein).	6	80	100	6	33	66.6667	-1.3761	1.2503e-06
P27773	Protein disulfide-isomerase A3 OS=Mus musculus GN=Pdia3 PE=1 SV=2	3	4	16.6667	3	3	33.3333	-0.513599	0.63917
P11598	Protein disulfide-isomerase A3 precursor (EC 5.3.4.1) (Disulfideisomerase ER-60) (ERp60) (58 kDa microsomal protein) (p58) (ERp57)(HIP-70) (Q-2).	6	59	100	9	35	66.6667	-0.851922	0.0048212
Q922R8	Protein disulfide-isomerase A6 OS=Mus musculus GN=Pdia6 PE=1 SV=3	0	0	0	1	1	16.6667	Group 1 only	0.25075
Q63081	Protein disulfide-isomerase A6 precursor (EC 5.3.4.1) (Proteindisulfide isomerase P5) (Calcium-binding protein 1) (CaBP1)(Thioredoxin domain-containing protein 7).	0	0	0	1	1	16.6667	Group 1 only	0.25075
Q922H2	[Pyruvate dehydrogenase (acetyl-transferring)] kinase isozyme 3, mitochondrial OS=Mus musculus GN=Pdk3 PE=1 SV=1	0	0	0	1	2	16.6667	Group 1 only	0.10432
Q3SWT0	Platelet endothelial cell adhesion molecule precursor (PECAM-1) (CD31antigen).	0	0	0	1	1	16.6667	Group 1 only	0.25075
Q9R269	Periplakin OS=Mus musculus GN=Ppl PE=1 SV=1	1	1	16.6667	0	0	0	Group 0 only	0.2276
P15331	Peripherin OS=Mus musculus GN=Prph PE=1 SV=2	19	115	100	17	101	100	-0.28584	0.14572
P21807	Peripherin.	37	759	100	34	694	100	-0.227726	0.0026349
Q6Y7W8	PERQ amino acid-rich with GYF domain-containing protein 2 (Grb10-interacting GYF protein 2) (Trinucleotide repeat-containing protein15).	0	0	0	1	9	33.3333	Group 1 only	0.00056975
O09012	Peroxisomal targeting signal 1 receptor OS=Mus musculus GN=Pex5 PE=1 SV=2	0	0	0	1	1	16.6667	Group 1 only	0.25075
Q9DBJ1	Phosphoglycerate mutase 1 OS=Mus musculus GN=Pgam1 PE=1 SV=3	1	1	16.6667	1	1	16.6667	-0.0985617	0.96147
Q05793	Basement membrane-specific heparan sulfate proteoglycan core protein OS=Mus musculus GN=Hspg2 PE=1 SV=1	0	0	0	1	1	16.6667	Group 1 only	0.25075
PGT1_MOUSE	(Q8BUY9) Geranylgeranyl transferase type I beta subunit (EC 2.5.1.59) (Type I protein geranyl-geranyltransferase beta subunit) (GGTase-I-beta)	0	0	0	1	1	16.6667	Group 1 only	0.25075
Q9JHK4	Geranylgeranyl transferase type-2 subunit alpha OS=Mus musculus GN=Rabggta PE=1 SV=1	0	0	0	1	1	16.6667	Group 1 only	0.25075
Q8BYK5	Phosphatase and actin regulator 3 OS=Mus musculus GN=Phactr3 PE=1 SV=2	1	3	50	2	11	50	1.77591	0.037453
O35129	Prohibitin-2 OS=Mus musculus GN=Phb2 PE=1 SV=1	1	2	33.3333	1	8	66.6667	1.90144	0.062998
Q5XIH7	Prohibitin-2 (B-cell receptor-associated protein BAP37) (BAP-37).	1	3	33.3333	0	0	0	Group 0 only	0.036634
Q64028	Polyhomeotic-like protein 1 OS=Mus musculus GN=Phc1 PE=1 SV=2	1	1	16.6667	0	0	0	Group 0 only	0.2276
Q9QWH1	Polyhomeotic-like protein 2 (mPH2) (Early development regulatoryprotein 2) (p36).	0	0	0	1	1	16.6667	Group 1 only	0.25075
Q5PQT7	Pleckstrin homology-like domain family A member 3 OS=Rattus norvegicus GN=Phlda3 PE=2 SV=1	0	0	0	1	1	16.6667	Group 1 only	0.25075
Q1HG60	ATP-dependent DNA helicase PIF1 (EC 3.6.1.-) (PIF1/RRM3 DNA helicase-like protein).	1	1	16.6667	1	1	16.6667	-0.0985617	0.96147
Q9JLG4	Polycystic kidney disease 2-like 2 protein OS=Mus musculus GN=Pkd2l2 PE=2 SV=2	0	0	0	1	1	16.6667	Group 1 only	0.25075
Q9Z0T6	Polycystic kidney disease and receptor for egg jelly-related protein OS=Mus musculus GN=Pkdrej PE=2 SV=1	0	0	0	1	2	16.6667	Group 1 only	0.10432
Q8BWW9	Serine/threonine-protein kinase N2 OS=Mus musculus GN=Pkn2 PE=1 SV=3	1	2	16.6667	1	2	33.3333	-0.0985617	0.94554
Q8K045	Serine/threonine-protein kinase N3 OS=Mus musculus GN=Pkn3 PE=1 SV=1	0	0	0	1	7	33.3333	Group 1 only	0.0023756
P97350	Plakophilin-1.	0	0	0	3	12	33.3333	Group 1 only	6.9305e-05
Q9QY23	Plakophilin-3 OS=Mus musculus GN=Pkp3 PE=1 SV=2	0	0	0	1	1	16.6667	Group 1 only	0.25075
Q02257	Junction plakoglobin OS=Mus musculus GN=Jup PE=1 SV=3	0	0	0	7	24	33.3333	Group 1 only	1.8372e-08
Q6P0K8	Junction plakoglobin.	0	0	0	11	75	33.3333	Group 1 only	2.6083e-23
Q8R3B1	1-phosphatidylinositol 4,5-bisphosphate phosphodiesterase delta-1 OS=Mus musculus GN=Plcd1 PE=1 SV=2	0	0	0	1	3	33.3333	Group 1 only	0.046665
P24135	1-phosphatidylinositol 4,5-bisphosphate phosphodiesterase gamma-2 OS=Rattus norvegicus GN=Plcg2 PE=1 SV=1	0	0	0	1	1	16.6667	Group 1 only	0.25075
O08684	Phospholipase D1 OS=Cricetulus griseus GN=PLD1 PE=2 SV=1	1	1	16.6667	2	5	33.3333	2.22337	0.10389
PLEC1_CRIGR	(Q9JI55) Plectin 1 (PLTN) (PCN) (300-kDa intermediate filament-associated protein) (IFAP300) (Fragment)	5	47	100	5	46	100	-0.129589	0.66495
PLEC1_RAT	(P30427) Plectin 1 (PLTN) (PCN)	5	9	50	6	11	50	0.190945	0.76799
Q9WV52	Pleckstrin-2 OS=Mus musculus GN=Plek2 PE=1 SV=1	1	1	16.6667	0	0	0	Group 0 only	0.2276
PLF1_MOUSE	(P04095) Proliferin-1 precursor (Mitogen-regulated protein 1)	1	1	16.6667	1	22	66.6667	4.36087	2.3935e-06
Q01177	Plasminogen OS=Rattus norvegicus GN=Plg PE=2 SV=2	0	0	0	1	2	33.3333	Group 1 only	0.10432
Q811A3	Procollagen-lysine,2-oxoglutarate 5-dioxygenase 2 precursor(EC 1.14.11.4) (Lysyl hydroxylase 2) (LH2).	0	0	0	1	1	16.6667	Group 1 only	0.25075
Q9JIZ9	Phospholipid scramblase 3 OS=Mus musculus GN=Plscr3 PE=1 SV=1	0	0	0	1	1	16.6667	Group 1 only	0.25075
PMIP_RAT	(Q01992) Mitochondrial intermediate peptidase, mitochondrial precursor (EC 3.4.24.59) (MIP)	1	13	66.6667	1	22	50	0.66043	0.18382
Q8VHZ4	Paraneoplastic antigen Ma1 homolog OS=Rattus norvegicus GN=Pnma1 PE=2 SV=1	0	0	0	1	1	16.6667	Group 1 only	0.25075
Q8K1R3	Polyribonucleotide nucleotidyltransferase 1, mitochondrial OS=Mus musculus GN=Pnpt1 PE=1 SV=1	1	1	16.6667	0	0	0	Group 0 only	0.2276
Q91X05	Podocin OS=Mus musculus GN=Nphs2 PE=1 SV=2	1	7	66.6667	0	0	0	Group 0 only	0.0014117
Q80TC5	Pogo transposable element with KRAB domain OS=Mus musculus GN=Pogk PE=2 SV=2	1	2	16.6667	0	0	0	Group 0 only	0.087947
POL2_MOUSE	(P11369) Retrovirus-related Pol polyprotein LINE-1 (Long interspersed element-1) (L1) [Contains: Reverse transcriptase (EC 2.7.7.49); Endonuclease]	0	0	0	1	8	33.3333	Group 1 only	0.0011599
Q80W00	Serine/threonine-protein phosphatase 1 regulatory subunit 10 OS=Mus musculus GN=Ppp1r10 PE=1 SV=1	0	0	0	1	2	33.3333	Group 1 only	0.10432
PP2CE_MOUSE	(Q8BU27) Protein phosphatase 2C isoform eta (EC 3.1.3.16) (PP2C-eta) (PP2CE) (Protein phosphatase 1M)	0	0	0	1	2	33.3333	Group 1 only	0.10432
Q8K2H1	Periphilin-1.	0	0	0	1	1	16.6667	Group 1 only	0.25075
Q9CR16	Peptidyl-prolyl cis-trans isomerase D OS=Mus musculus GN=Ppid PE=1 SV=3	1	1	16.6667	0	0	0	Group 0 only	0.2276
O55035	Peptidyl-prolyl cis-trans isomerase G OS=Rattus norvegicus GN=Ppig PE=1 SV=2	0	0	0	1	1	16.6667	Group 1 only	0.25075
Q99M15	Proline-serine-threonine phosphatase-interacting protein 2 OS=Mus musculus GN=Pstpip2 PE=1 SV=4	0	0	0	1	2	33.3333	Group 1 only	0.10432
Q61171	Peroxiredoxin-2 OS=Mus musculus GN=Prdx2 PE=1 SV=3	0	0	0	1	1	16.6667	Group 1 only	0.25075
Q9Z0V6	Thioredoxin-dependent peroxide reductase, mitochondrial precursor(EC 1.11.1.15) (Peroxiredoxin-3) (PRX-3) (PRx III).	1	2	16.6667	1	1	16.6667	-1.09856	0.52115
Q9D1C3	Protein preY, mitochondrial precursor.	1	1	16.6667	0	0	0	Group 0 only	0.2276
Q00175	Progesterone receptor OS=Mus musculus GN=Pgr PE=1 SV=1	1	29	100	1	13	66.6667	-1.2561	0.006544
PRLC2_MOUSE	(Q9CQ58) Placental prolactin-like protein C2 precursor (PRL-like protein C2) (PLP-C2) (Prolactin-like protein C-beta) (PLP C-beta)	0	0	0	1	2	33.3333	Group 1 only	0.10432
PRLPM_MOUSE	(Q9JHK0) Placental prolactin-like protein M precursor (PRL-like protein M) (PLP-M)	1	1	16.6667	0	0	0	Group 0 only	0.2276
P97458	Homeobox protein prophet of Pit-1 OS=Mus musculus GN=Prop1 PE=1 SV=1	1	1	16.6667	0	0	0	Group 0 only	0.2276
PRPU_MOUSE	(Q91YR7) U5 snRNP-associated 102 kDa protein (U5-102 kDa protein)	1	1	16.6667	0	0	0	Group 0 only	0.2276
P46471	26S protease regulatory subunit 7 OS=Mus musculus GN=Psmc2 PE=1 SV=5	0	0	0	1	1	16.6667	Group 1 only	0.25075
Q9R1P0	Proteasome subunit alpha type-4 OS=Mus musculus GN=Psma4 PE=1 SV=1	1	2	33.3333	1	1	16.6667	-1.09856	0.52115
Q9Z2U0	Proteasome subunit alpha type 7 (EC 3.4.25.1) (Proteasome subunit RC6-1).	1	1	16.6667	0	0	0	Group 0 only	0.2276
O35955	Proteasome subunit beta type-10 OS=Mus musculus GN=Psmb10 PE=1 SV=1	0	0	0	1	1	16.6667	Group 1 only	0.25075
Q9R1P3	Proteasome subunit beta type-2 OS=Mus musculus GN=Psmb2 PE=1 SV=1	1	1	16.6667	0	0	0	Group 0 only	0.2276
Q99JF8	PC4 and SFRS1-interacting protein OS=Mus musculus GN=Psip1 PE=1 SV=1	0	0	0	1	2	16.6667	Group 1 only	0.10432
Q99JI4	26S proteasome non-ATPase regulatory subunit 6 (26S proteasomeregulatory subunit S10) (p42A).	0	0	0	1	1	16.6667	Group 1 only	0.25075
P49769	Presenilin-1 OS=Mus musculus GN=Psen1 PE=1 SV=1	0	0	0	1	1	16.6667	Group 1 only	0.25075
O35074	Prostacyclin synthase OS=Mus musculus GN=Ptgis PE=1 SV=1	1	1	16.6667	0	0	0	Group 0 only	0.2276
Q6PB44	Tyrosine-protein phosphatase non-receptor type 23 OS=Mus musculus GN=Ptpn23 PE=1 SV=2	1	1	16.6667	1	1	16.6667	-0.0985617	0.96147
P28828	Receptor-type tyrosine-protein phosphatase mu OS=Mus musculus GN=Ptprm PE=1 SV=2	0	0	0	1	1	16.6667	Group 1 only	0.25075
P48759	Pentraxin-related protein PTX3 OS=Mus musculus GN=Ptx3 PE=1 SV=2	0	0	0	1	1	16.6667	Group 1 only	0.25075
Q8BX57	PX domain-containing protein kinase-like protein OS=Mus musculus GN=Pxk PE=1 SV=2	1	1	16.6667	1	1	16.6667	-0.0985617	0.96147
Q4FZZ1	PX domain-containing protein kinase-like protein OS=Rattus norvegicus GN=Pxk PE=2 SV=1	1	6	66.6667	1	7	50	0.123831	0.87727
Q05920	Pyruvate carboxylase, mitochondrial precursor (EC 6.4.1.1) (Pyruviccarboxylase) (PCB).	1	1	16.6667	0	0	0	Group 0 only	0.2276
P08955	CAD protein OS=Mesocricetus auratus GN=CAD PE=1 SV=4	0	0	0	2	2	33.3333	Group 1 only	0.10432
Q69ZS0	E3 ubiquitin-protein ligase PDZRN3 OS=Mus musculus GN=Pdzrn3 PE=1 SV=3	1	2	16.6667	0	0	0	Group 0 only	0.087947
Q3TMX7	Sulfhydryl oxidase 2 precursor (EC 1.8.3.2) (Quiescin Q6-like protein1).	0	0	0	1	1	16.6667	Group 1 only	0.25075
P55258	Ras-related protein Rab-8A OS=Mus musculus GN=Rab8a PE=1 SV=2	1	10	83.3333	1	5	33.3333	-1.09856	0.1514
Q61550	Double-strand-break repair protein rad21 homolog OS=Mus musculus GN=Rad21 PE=1 SV=3	1	1	16.6667	0	0	0	Group 0 only	0.2276
Q5U312	Ankycorbin (Ankyrin repeat and coiled-coil structure-containingprotein) (Retinoic acid-induced protein 14).	1	2	16.6667	1	3	33.3333	0.486401	0.70941
P50904	Ras GTPase-activating protein 1 OS=Rattus norvegicus GN=Rasa1 PE=3 SV=1	1	2	16.6667	1	1	16.6667	-1.09856	0.52115
Q9CW46	Ribonucleoprotein PTB-binding 1 OS=Mus musculus GN=Raver1 PE=1 SV=2	1	1	16.6667	0	0	0	Group 0 only	0.2276
RBFAL_MOUSE	(Q6P3B9) Putative ribosome-binding factor A, mitochondrial precursor	1	1	16.6667	0	0	0	Group 0 only	0.2276
RBM30_MOUSE	(Q8VE92) RNA-binding protein 30 (RNA-binding motif protein 30)	0	0	0	1	1	16.6667	Group 1 only	0.25075
Q05186	Reticulocalbin-1 OS=Mus musculus GN=Rcn1 PE=1 SV=1	0	0	0	1	1	16.6667	Group 1 only	0.25075
Q9Z0J1	Reversion-inducing cysteine-rich protein with Kazal motifs OS=Mus musculus GN=Reck PE=1 SV=2	1	1	16.6667	0	0	0	Group 0 only	0.2276
Q9Z1M8	Protein Red OS=Mus musculus GN=Ik PE=1 SV=2	0	0	0	1	1	16.6667	Group 1 only	0.25075
P47932	Prorelaxin 1 OS=Mus musculus GN=Rln1 PE=1 SV=1	0	0	0	1	1	16.6667	Group 1 only	0.25075
Q9EPU0	Regulator of nonsense transcripts 1 OS=Mus musculus GN=Upf1 PE=1 SV=2	1	1	16.6667	0	0	0	Group 0 only	0.2276
P35546	Proto-oncogene tyrosine-protein kinase receptor Ret OS=Mus musculus GN=Ret PE=1 SV=2	1	1	16.6667	0	0	0	Group 0 only	0.2276
Q6PAQ4	RNA exonuclease 4 OS=Mus musculus GN=Rexo4 PE=2 SV=2	0	0	0	2	2	33.3333	Group 1 only	0.10432
Q8VEE4	Replication protein A 70 kDa DNA-binding subunit (RP-A) (RF-A)(Replication factor-A protein 1) (p70).	1	9	50	1	8	50	-0.268487	0.70141
Q9D620	Rab11 family-interacting protein 1 OS=Mus musculus GN=Rab11fip1 PE=1 SV=2	1	1	16.6667	0	0	0	Group 0 only	0.2276
Q8R361	Rab11 family-interacting protein 5 OS=Mus musculus GN=Rab11fip5 PE=1 SV=2	1	1	16.6667	0	0	0	Group 0 only	0.2276
P48381	Transcription factor RFX3 OS=Mus musculus GN=Rfx3 PE=1 SV=2	0	0	0	1	1	16.6667	Group 1 only	0.25075
Q6PCX7	Repulsive guidance molecule A precursor (RGM domain family member A).	1	1	16.6667	0	0	0	Group 0 only	0.2276
P49804	Regulator of G-protein signaling 8 (RGS8).	1	1	16.6667	0	0	0	Group 0 only	0.2276
P63033	GTP-binding protein Rhes precursor (Ras homolog enriched in striatum)(SE6C).	0	0	0	1	6	33.3333	Group 1 only	0.004903
P61589	Transforming protein RhoA precursor.	0	0	0	1	1	16.6667	Group 1 only	0.25075
P07153	Dolichyl-diphosphooligosaccharide--protein glycosyltransferase 67 kDasubunit precursor (EC 2.4.1.119) (Ribophorin I) (RPN-I).	1	1	16.6667	0	0	0	Group 0 only	0.2276
Q9JIR0	Peripheral-type benzodiazepine receptor-associated protein 1 (PRAX-1)(RIM-binding protein 1) (RIM-BP1).	0	0	0	1	2	16.6667	Group 1 only	0.10432
P59729	Ras and Rab interactor 3 (Ras interaction/interference protein 3).	1	5	66.6667	1	5	50	-0.0985617	0.91399
P53026	60S ribosomal protein L10a OS=Mus musculus GN=Rpl10a PE=1 SV=3	0	0	0	1	1	16.6667	Group 1 only	0.25075
P23358	60S ribosomal protein L12.	1	1	16.6667	0	0	0	Group 0 only	0.2276
P84099	60S ribosomal protein L19 OS=Mus musculus GN=Rpl19 PE=1 SV=1	1	1	16.6667	0	0	0	Group 0 only	0.2276
P61255	60S ribosomal protein L26 OS=Mus musculus GN=Rpl26 PE=1 SV=1	0	0	0	1	1	16.6667	Group 1 only	0.25075
Q9D1R9	60S ribosomal protein L34 OS=Mus musculus GN=Rpl34 PE=1 SV=2	0	0	0	1	1	16.6667	Group 1 only	0.25075
P17078	60S ribosomal protein L35.	1	1	16.6667	0	0	0	Group 0 only	0.2276
Q9JJI8	60S ribosomal protein L38 OS=Mus musculus GN=Rpl38 PE=1 SV=3	0	0	0	1	2	33.3333	Group 1 only	0.10432
P12970	60S ribosomal protein L7a OS=Mus musculus GN=Rpl7a PE=1 SV=2	2	2	33.3333	0	0	0	Group 0 only	0.087947
P05426	60S ribosomal protein L7.	0	0	0	1	2	16.6667	Group 1 only	0.10432
P19945	60S acidic ribosomal protein P0 (L10E).	0	0	0	1	1	16.6667	Group 1 only	0.25075
P02401	60S acidic ribosomal protein P2.	1	1	16.6667	1	4	33.3333	1.90144	0.18862
Q99N94	39S ribosomal protein L9, mitochondrial OS=Mus musculus GN=Mrpl9 PE=1 SV=2	1	1	16.6667	0	0	0	Group 0 only	0.2276
Q921S7	39S ribosomal protein L37, mitochondrial OS=Mus musculus GN=Mrpl37 PE=1 SV=1	0	0	0	1	1	16.6667	Group 1 only	0.25075
Q9Z2Q5	39S ribosomal protein L40, mitochondrial OS=Mus musculus GN=Mrpl40 PE=1 SV=2	1	3	33.3333	1	3	16.6667	-0.0985617	0.93332
Q9CPW3	39S ribosomal protein 54, mitochondrial precursor (L54mt) (MRP-L54).	0	0	0	1	2	33.3333	Group 1 only	0.10432
Q9WTV7	E3 ubiquitin-protein ligase RLIM OS=Mus musculus GN=Rlim PE=1 SV=2	1	1	16.6667	0	0	0	Group 0 only	0.2276
Q925F4	RING finger protein 37 OS=Mus musculus GN=Ubox5 PE=1 SV=2	1	1	16.6667	0	0	0	Group 0 only	0.2276
Q99M28	RNA-binding protein with serine-rich domain 1 OS=Mus musculus GN=Rnps1 PE=1 SV=1	1	11	66.6667	1	13	83.3333	0.142446	0.80933
Q8BG05	Heterogeneous nuclear ribonucleoprotein A3 OS=Mus musculus GN=Hnrnpa3 PE=1 SV=1	0	0	0	1	1	16.6667	Group 1 only	0.25075
Q9Z138	Tyrosine-protein kinase transmembrane receptor ROR2 OS=Mus musculus GN=Ror2 PE=1 SV=2	1	1	16.6667	0	0	0	Group 0 only	0.2276
P56716	Oxygen-regulated protein 1 OS=Mus musculus GN=Rp1 PE=1 SV=2	0	0	0	1	4	33.3333	Group 1 only	0.021614
Q8CFI7	DNA-directed RNA polymerase II subunit RPB2 OS=Mus musculus GN=Polr2b PE=1 SV=2	0	0	0	1	1	16.6667	Group 1 only	0.25075
Q8VHM6	DNA-directed RNA polymerase III subunit RPC9 (RNA polymerase IIIsubunit C9) (Calcitonin gene-related peptide-receptor componentprotein) (CGRP-receptor component protein) (CGRP-RCP) (CGRPRCP).	0	0	0	1	1	16.6667	Group 1 only	0.25075
Q8CHG7	Rap guanine nucleotide exchange factor 2 OS=Mus musculus GN=Rapgef2 PE=1 SV=2	0	0	0	1	1	16.6667	Group 1 only	0.25075
Q99PL5	Ribosome-binding protein 1 OS=Mus musculus GN=Rrbp1 PE=1 SV=2	0	0	0	1	1	16.6667	Group 1 only	0.25075
P04644	40S ribosomal protein S17.	0	0	0	1	2	16.6667	Group 1 only	0.10432
P62270	40S ribosomal protein S18 OS=Mus musculus GN=Rps18 PE=1 SV=3	0	0	0	1	1	16.6667	Group 1 only	0.25075
P30742	40S ribosomal protein S26 OS=Cricetus cricetus GN=RPS26 PE=3 SV=3	1	1	16.6667	1	1	16.6667	-0.0985617	0.96147
Q6ZWY3	40S ribosomal protein S27-like OS=Mus musculus GN=Rps27l PE=1 SV=3	0	0	0	1	2	33.3333	Group 1 only	0.10432
Q71TY3	40S ribosomal protein S27.	0	0	0	1	1	16.6667	Group 1 only	0.25075
P62908	40S ribosomal protein S3 OS=Mus musculus GN=Rps3 PE=1 SV=1	0	0	0	1	2	33.3333	Group 1 only	0.10432
Q9DBU6	Serine/Arginine-related protein 53 OS=Mus musculus GN=Rsrc1 PE=1 SV=1	0	0	0	1	3	33.3333	Group 1 only	0.046665
Q9DCA2	28S ribosomal protein S11, mitochondrial OS=Mus musculus GN=Mrps11 PE=1 SV=2	0	0	0	1	1	16.6667	Group 1 only	0.25075
Q99N84	28S ribosomal protein S18b, mitochondrial OS=Mus musculus GN=Mrps18b PE=1 SV=1	1	2	33.3333	1	1	16.6667	-1.09856	0.52115
		1	14	66.6667	1	3	33.3333	-2.32095	0.0035625
Q5DRQ5	Retbindin precursor.	1	11	83.3333	1	3	50	-1.97303	0.019876
Q9ES97	Reticulon-3 OS=Mus musculus GN=Rtn3 PE=1 SV=2	0	0	0	1	3	33.3333	Group 1 only	0.046665
Q8BIJ7	RUN and FYVE domain-containing protein 1 (Rab4-interacting protein).	1	2	33.3333	0	0	0	Group 0 only	0.087947
Q80U22	Iporin OS=Mus musculus GN=Rusc2 PE=1 SV=2	0	0	0	1	1	16.6667	Group 1 only	0.25075
Q9WTM5	RuvB-like 2 OS=Mus musculus GN=Ruvbl2 PE=1 SV=3	0	0	0	1	1	16.6667	Group 1 only	0.25075
P62309	Small nuclear ribonucleoprotein G (snRNP-G) (Sm protein G) (Sm-G)(SmG).	0	0	0	1	1	16.6667	Group 1 only	0.25075
Q91ZZ5	Relaxin receptor 2 (Relaxin family peptide receptor 2) (Leucine-richrepeat-containing G-protein coupled receptor 8) (G-protein coupledreceptor affecting testicular descent) (G-protein coupled receptor106).	1	1	16.6667	0	0	0	Group 0 only	0.2276
Q01887	Tyrosine-protein kinase RYK OS=Mus musculus GN=Ryk PE=1 SV=2	1	3	33.3333	1	31	66.6667	3.27067	5.8316e-07
S100R_MOUSE	(Q99388) Putative Sp100-related protein	1	10	100	1	3	50	-1.83553	0.034497
P05964	Protein S100-A6 (S100 calcium-binding protein A6) (Calcyclin)(Prolactin receptor-associated protein).	0	0	0	1	5	33.3333	Group 1 only	0.010222
Q91Y63	Solute carrier family 13 member 3 OS=Mus musculus GN=Slc13a3 PE=1 SV=1	0	0	0	1	1	16.6667	Group 1 only	0.25075
Q9JIP7	Solute carrier family 15 member 1 OS=Mus musculus GN=Slc15a1 PE=1 SV=2	0	0	0	1	1	16.6667	Group 1 only	0.25075
Q62866	Folate transporter 1 OS=Rattus norvegicus GN=Slc19a1 PE=2 SV=1	0	0	0	1	1	16.6667	Group 1 only	0.25075
A2ADF7	Solute carrier family 25 member 34.	1	1	16.6667	1	1	16.6667	-0.0985617	0.96147
O35488	Very long-chain acyl-CoA synthetase OS=Mus musculus GN=Slc27a2 PE=1 SV=2	1	1	16.6667	1	1	16.6667	-0.0985617	0.96147
Q9DCP2	Sodium-coupled neutral amino acid transporter 3 OS=Mus musculus GN=Slc38a3 PE=1 SV=1	0	0	0	1	2	33.3333	Group 1 only	0.10432
Q9JHZ9	Sodium-coupled neutral amino acid transporter 3 OS=Rattus norvegicus GN=Slc38a3 PE=2 SV=1	1	11	66.6667	1	45	50	1.93386	8.2074e-06
Q99N99	3-oxo-5-alpha-steroid 4-dehydrogenase 2 OS=Mus musculus GN=Srd5a2 PE=2 SV=1	1	1	16.6667	0	0	0	Group 0 only	0.2276
Q9ER74	Sal-like protein 1 OS=Mus musculus GN=Sall1 PE=1 SV=1	1	1	16.6667	0	0	0	Group 0 only	0.2276
Q6AXV4	Sorting and assembly machinery component 50 homolog.	1	5	33.3333	2	3	33.3333	-0.835527	0.41964
SAMD6_MOUSE	(Q6GQX6) Sterile alpha motif domain-containing protein 6	1	4	33.3333	1	2	16.6667	-1.09856	0.36424
Q99LB7	Sarcosine dehydrogenase, mitochondrial OS=Mus musculus GN=Sardh PE=1 SV=1	1	1	16.6667	0	0	0	Group 0 only	0.2276
Q6AXX4	Something about silencing protein 10 OS=Rattus norvegicus GN=Utp3 PE=1 SV=1	0	0	0	1	1	16.6667	Group 1 only	0.25075
P17563	Selenium-binding protein 1 (56 kDa selenium-binding protein) (SP56).	1	1	16.6667	0	0	0	Group 0 only	0.2276
Q8BTY8	Sec1 family domain-containing protein 2 OS=Mus musculus GN=Scfd2 PE=1 SV=1	1	2	33.3333	0	0	0	Group 0 only	0.087947
Q03517	Secretogranin-2 OS=Mus musculus GN=Scg2 PE=1 SV=1	1	1	16.6667	1	1	16.6667	-0.0985617	0.96147
P10362	Secretogranin-2 OS=Rattus norvegicus GN=Scg2 PE=1 SV=1	0	0	0	1	1	16.6667	Group 1 only	0.25075
P54900	Sodium channel subunit beta-2 OS=Rattus norvegicus GN=Scn2b PE=1 SV=1	1	1	16.6667	0	0	0	Group 0 only	0.2276
Q9R1N2	Amiloride-sensitive sodium channel subunit alpha OS=Cavia porcellus GN=SCNN1A PE=2 SV=1	0	0	0	1	2	33.3333	Group 1 only	0.10432
SDCG1_MOUSE	(Q8CCP0) Serologically defined colon cancer antigen 1	0	0	0	1	1	16.6667	Group 1 only	0.25075
Q9QX72	SECIS-binding protein 2 (Selenocysteine insertion sequence-bindingprotein 2).	1	1	16.6667	1	8	50	2.90144	0.016678
Q8BU14	Translocation protein SEC62 OS=Mus musculus GN=Sec62 PE=1 SV=1	0	0	0	1	1	16.6667	Group 1 only	0.25075
O70141	Semaphorin-6B OS=Rattus norvegicus GN=Sema6b PE=2 SV=1	0	0	0	1	1	16.6667	Group 1 only	0.25075
Q8C2A2	tRNA-splicing endonuclease subunit Sen54 OS=Mus musculus GN=Tsen54 PE=2 SV=2	1	1	16.6667	0	0	0	Group 0 only	0.2276
P59110	Sentrin-specific protease 1 OS=Mus musculus GN=Senp1 PE=2 SV=1	1	1	16.6667	0	0	0	Group 0 only	0.2276
Q9D2Z4	Sentrin-specific protease 8 OS=Mus musculus GN=Senp8 PE=1 SV=2	0	0	0	1	1	16.6667	Group 1 only	0.25075
P19324	Serpin H1 precursor (Collagen-binding protein) (Colligin) (47 kDa heatshock protein) (Serine protease inhibitor J6).	1	27	66.6667	1	38	83.3333	0.394478	0.27435
P29457	Serpin H1 precursor (Collagen-binding protein) (Colligin) (47 kDa heatshock protein) (GP46).	16	312	100	12	293	100	-0.189207	0.10682
Q8K4Z5	Splicing factor 3A subunit 1 OS=Mus musculus GN=Sf3a1 PE=1 SV=1	1	1	16.6667	0	0	0	Group 0 only	0.2276
SFR12_MOUSE	(Q8BZX4) Splicing factor, arginine/serine-rich 12 (Serine-arginine-rich splicing regulatory protein 86) (SRrp86)	1	4	50	1	1	16.6667	-2.09856	0.14367
Q9WU66	Secreted frizzled-related protein 5 precursor (sFRP-5).	1	1	16.6667	0	0	0	Group 0 only	0.2276
P84104	Splicing factor, arginine/serine-rich 3 (Pre-mRNA-splicing factorSRP20) (X16 protein).	0	0	0	1	1	16.6667	Group 1 only	0.25075
SFRS4_MOUSE	(Q8VE97) Splicing factor, arginine/serine-rich 4	0	0	0	1	5	66.6667	Group 1 only	0.010222
SFRS7_MOUSE	(Q8BL97) Splicing factor, arginine/serine-rich 7	0	0	0	1	1	16.6667	Group 1 only	0.25075
P82347	Delta-sarcoglycan (SG-delta) (35 kDa dystrophin-associatedglycoprotein) (35DAG).	1	1	16.6667	0	0	0	Group 0 only	0.2276
Q8VD37	SH3-containing GRB2-like protein 3-interacting protein 1 (Endophilin-3-interacting protein).	1	1	16.6667	0	0	0	Group 0 only	0.2276
Q9QX74	SH3 and multiple ankyrin repeat domains protein 2 OS=Rattus norvegicus GN=Shank2 PE=1 SV=2	1	1	16.6667	0	0	0	Group 0 only	0.2276
Q8R3V5	Endophilin-B2 OS=Mus musculus GN=Sh3glb2 PE=1 SV=2	0	0	0	1	1	16.6667	Group 1 only	0.25075
O88520	Leucine-rich repeat protein SHOC-2 OS=Mus musculus GN=Shoc2 PE=1 SV=2	1	2	33.3333	1	4	33.3333	0.901438	0.45833
Q7TPQ3	E3 ubiquitin-protein ligase SHPRH (EC 6.3.2.-) (EC 3.6.1.-) (SNF2,histone-linker, PHD and RING finger domain-containing helicase).	1	1	16.6667	1	1	16.6667	-0.0985617	0.96147
P97710	Tyrosine-protein phosphatase non-receptor type substrate 1 OS=Rattus norvegicus GN=Sirpa PE=1 SV=1	1	1	16.6667	0	0	0	Group 0 only	0.2276
P54751	CMP-N-acetylneuraminate-beta-galactosamide-alpha-2,3-sialyltransferase(EC 2.4.99.4) (Beta-galactoside alpha-2,3-sialyltransferase) (Alpha2,3-ST) (Gal-NAc6S) (Gal-beta-1,3-GalNAc-alpha-2,3-sialyltransferase)(ST3GalIA) (ST3O) (ST3GalA.1) (SIAT4-A) (ST3Gal I).	0	0	0	1	1	16.6667	Group 1 only	0.25075
Q61711	Bone sialoprotein 2 OS=Mus musculus GN=Ibsp PE=2 SV=2	0	0	0	1	3	50	Group 1 only	0.046665
Q64685	CMP-N-acetylneuraminate-beta-galactosamide-alpha-2,6-sialyltransferase(EC 2.4.99.1) (Beta-galactoside alpha-2,6-sialyltransferase) (Alpha2,6-ST) (Sialyltransferase 1) (ST6Gal I).	0	0	0	1	1	16.6667	Group 1 only	0.25075
SIP1_MOUSE	(Q9R0G7) Zinc finger homeobox protein 1b (Smad-interacting protein 1)	0	0	0	1	1	16.6667	Group 1 only	0.25075
Q9CZU3	Superkiller viralicidic activity 2-like 2 OS=Mus musculus GN=Skiv2l2 PE=1 SV=1	0	0	0	1	1	16.6667	Group 1 only	0.25075
P59622	Src-like-adapter OS=Rattus norvegicus GN=Sla PE=1 SV=1	1	1	16.6667	1	3	33.3333	1.4864	0.33892
Q9WVB4	Slit homolog 3 protein OS=Mus musculus GN=Slit3 PE=2 SV=2	1	1	16.6667	0	0	0	Group 0 only	0.2276
O88280	Slit homolog 3 protein OS=Rattus norvegicus GN=Slit3 PE=2 SV=1	0	0	0	1	1	16.6667	Group 1 only	0.25075
Q3URD3	Sarcolemmal membrane-associated protein (Sarcolemmal-associatedprotein).	0	0	0	1	5	33.3333	Group 1 only	0.010222
Q9CU62	Structural maintenance of chromosomes protein 1A OS=Mus musculus GN=Smc1a PE=1 SV=4	0	0	0	1	1	16.6667	Group 1 only	0.25075
Q9ERA5	Structural maintenance of chromosomes protein 4 (Fragment) OS=Microtus arvalis GN=SMC4 PE=2 SV=1	1	1	16.6667	0	0	0	Group 0 only	0.2276
Q91ZW3	SWI/SNF-related matrix-associated actin-dependent regulator of chromatin subfamily A member 5 OS=Mus musculus GN=Smarca5 PE=1 SV=1	0	0	0	1	1	16.6667	Group 1 only	0.25075
P62320	Small nuclear ribonucleoprotein Sm D3 (snRNP core protein D3) (Sm-D3).	0	0	0	1	2	16.6667	Group 1 only	0.10432
Q8BKX6	Serine/threonine-protein kinase SMG1 (EC 2.7.11.1) (SMG-1).	1	1	16.6667	0	0	0	Group 0 only	0.2276
Q6P9Z1	SWI/SNF-related matrix-associated actin-dependent regulator of chromatin subfamily D member 3 OS=Mus musculus GN=Smarcd3 PE=1 SV=2	1	6	83.3333	0	0	0	Group 0 only	0.0031222
Q9CWR2	Histone-lysine N-methyltransferase SMYD3 OS=Mus musculus GN=Smyd3 PE=2 SV=1	1	1	16.6667	0	0	0	Group 0 only	0.2276
Q78PY7	Staphylococcal nuclease domain-containing protein 1 OS=Mus musculus GN=Snd1 PE=1 SV=1	1	1	16.6667	0	0	0	Group 0 only	0.2276
SNIP_MOUSE	(Q9QWI6) p130Cas-associated protein (p140Cap) (SNAP-25-interacting protein) (SNIP)	1	1	16.6667	0	0	0	Group 0 only	0.2276
O70493	Sorting nexin-12 OS=Mus musculus GN=Snx12 PE=1 SV=1	0	0	0	1	1	16.6667	Group 1 only	0.25075
Q02384	Son of sevenless homolog 2 OS=Mus musculus GN=Sos2 PE=1 SV=2	1	2	33.3333	0	0	0	Group 0 only	0.087947
P35710	Transcription factor SOX-5.	0	0	0	2	2	33.3333	Group 1 only	0.10432
Q6P4P1	Serine protease inhibitor A3A OS=Mus musculus GN=Serpina3a PE=1 SV=2	0	0	0	1	5	50	Group 1 only	0.010222
Q8BYY9	Serine protease inhibitor A3B OS=Mus musculus GN=Serpina3b PE=2 SV=1	0	0	0	1	1	16.6667	Group 1 only	0.25075
Q7TME2	Sperm-associated antigen 5 OS=Mus musculus GN=Spag5 PE=1 SV=1	1	1	16.6667	0	0	0	Group 0 only	0.2276
Q9R0A3	Spermatogenesis-associated protein 7 homolog (Rat sperm DNA no.3)(RSD-3) (Fertility-related protein WMP1).	0	0	0	1	1	16.6667	Group 1 only	0.25075
Q9D695	Serpin B7 (Megsin).	0	0	0	1	1	16.6667	Group 1 only	0.25075
Q8BGT7	Survival of motor neuron-related-splicing factor 30 OS=Mus musculus GN=Smndc1 PE=1 SV=1	1	2	16.6667	0	0	0	Group 0 only	0.087947
Q9JK88	Serpin I2 OS=Mus musculus GN=Serpini2 PE=1 SV=1	1	1	16.6667	1	13	66.6667	3.60188	0.00073455
Q9R097	Kunitz-type protease inhibitor 1 OS=Mus musculus GN=Spint1 PE=1 SV=2	0	0	0	1	1	16.6667	Group 1 only	0.25075
Q63532	Cornifin-A (Small proline-rich protein 1A) (SPR1A) (SPRR1).	0	0	0	2	21	66.6667	Group 1 only	1.4152e-07
O70554	Small proline-rich protein 2B.	0	0	0	1	5	16.6667	Group 1 only	0.010222
P07214	SPARC OS=Mus musculus GN=Sparc PE=1 SV=1	0	0	0	1	2	16.6667	Group 1 only	0.10432
P18297	Sepiapterin reductase OS=Rattus norvegicus GN=Spr PE=1 SV=1	1	1	16.6667	1	1	16.6667	-0.0985617	0.96147
P08032	Spectrin alpha chain, erythrocytic 1 OS=Mus musculus GN=Spta1 PE=1 SV=3	0	0	0	2	2	33.3333	Group 1 only	0.10432
SPTA2_MOUSE	(P16546) Spectrin alpha chain, brain (Spectrin, non-erythroid alpha chain) (Alpha-II spectrin) (Fodrin alpha chain) (Fragment)	1	2	16.6667	0	0	0	Group 0 only	0.087947
P15508	Spectrin beta chain, erythrocytic OS=Mus musculus GN=Sptb PE=1 SV=4	0	0	0	1	1	16.6667	Group 1 only	0.25075
Q62261	Spectrin beta chain, non-erythrocytic 1 OS=Mus musculus GN=Sptbn1 PE=1 SV=2	1	1	16.6667	0	0	0	Group 0 only	0.2276
Q9R112	Sulfide:quinone oxidoreductase, mitochondrial precursor (EC 1.-.-.-).	2	7	33.3333	0	0	0	Group 0 only	0.0014117
Q8BTI8	Serine/arginine repetitive matrix protein 2.	1	2	16.6667	0	0	0	Group 0 only	0.087947
Q5SW75	Protein phosphatase Slingshot homolog 2 OS=Mus musculus GN=Ssh2 PE=1 SV=2	0	0	0	1	1	16.6667	Group 1 only	0.25075
Q99M76	Cohesin subunit SA-3 (Stromal antigen 3) (Stromalin 3) (SCC3 homolog3).	0	0	0	1	1	16.6667	Group 1 only	0.25075
P57760	Serine/threonine-protein kinase 16 (EC 2.7.11.1) (Protein kinasePKL12) (Myristoylated and palmitoylated serine/threonine-proteinkinase) (MPSK) (TGF-beta-stimulated factor 1) (TSF-1).	1	1	16.6667	0	0	0	Group 0 only	0.2276
Q99MW1	Serine/threonine-protein kinase 31 OS=Mus musculus GN=Stk31 PE=1 SV=2	0	0	0	2	2	33.3333	Group 1 only	0.10432
P50427	Steryl-sulfatase OS=Mus musculus GN=Sts PE=1 SV=1	0	0	0	1	1	16.6667	Group 1 only	0.25075
Q9WV89	Syntaxin-binding protein 4 OS=Mus musculus GN=Stxbp4 PE=1 SV=1	0	0	0	1	1	16.6667	Group 1 only	0.25075
P13086	Succinyl-CoA ligase [ADP/GDP-forming] subunit alpha, mitochondrial OS=Rattus norvegicus GN=Suclg1 PE=2 SV=2	1	2	16.6667	0	0	0	Group 0 only	0.087947
		0	0	0	1	3	33.3333	Group 1 only	0.046665
Q60563	Synaptonemal complex protein 1 (Fragment) OS=Mesocricetus auratus GN=SCP1 PE=2 SV=1	0	0	0	1	1	16.6667	Group 1 only	0.25075
P37879	Lysine--tRNA ligase OS=Cricetulus griseus GN=KARS PE=1 SV=1	0	0	0	1	3	16.6667	Group 1 only	0.046665
Q9R0Q1	Synaptotagmin-like protein 4 OS=Mus musculus GN=Sytl4 PE=1 SV=1	1	2	33.3333	1	3	33.3333	0.486401	0.70941
Q4KM49	Tyrosyl-tRNA synthetase, cytoplasmic (EC 6.1.1.1) (Tyrosyl--tRNAligase) (TyrRS).	0	0	0	1	1	16.6667	Group 1 only	0.25075
Q6JPI3	Thyroid hormone receptor-associated protein 2 (Thyroid hormonereceptor-associated protein complex 240 kDa component-like).	0	0	0	1	1	16.6667	Group 1 only	0.25075
T2R23_MOUSE	(P59528) Taste receptor type 2 member 23 (T2R23) (STC9-2)	1	2	33.3333	0	0	0	Group 0 only	0.087947
Q9D9Z1	Putative TRAF4-associated factor 1.	0	0	0	1	1	16.6667	Group 1 only	0.25075
Q923Y8	Trace amine-associated receptor 1 OS=Mus musculus GN=Taar1 PE=2 SV=1	1	1	16.6667	0	0	0	Group 0 only	0.2276
Q923Y7	Trace amine-associated receptor 4 OS=Rattus norvegicus GN=Taar4 PE=3 SV=1	0	0	0	1	2	16.6667	Group 1 only	0.10432
Q91XT6	Tandem C2 domains nuclear protein OS=Mus musculus GN=Tc2n PE=1 SV=2	1	1	16.6667	0	0	0	Group 0 only	0.2276
Q99JX1	Transcription initiation factor TFIID subunit 11 OS=Mus musculus GN=Taf11 PE=2 SV=1	0	0	0	1	2	33.3333	Group 1 only	0.10432
Q6PDZ2	TATA box-binding protein-associated factor RNA polymerase I subunit C OS=Mus musculus GN=Taf1c PE=1 SV=1	0	0	0	1	1	16.6667	Group 1 only	0.25075
Q60544	Transcription initiation factor TFIID subunit 1 (EC 2.7.11.1)(Transcription initiation factor TFIID 250 kDa subunit) (TAF(II)250)(TAFII-250) (TAFII250) (TBP-associated factor 250 kDa) (p250) (Cellcycle gene 1 protein).	0	0	0	1	4	33.3333	Group 1 only	0.021614
Q6ZQ29	Serine/threonine-protein kinase TAO2 OS=Mus musculus GN=Taok2 PE=1 SV=3	0	0	0	1	1	16.6667	Group 1 only	0.25075
TBC10_MOUSE	(P58802) TBC1 domain family member 10A (EBP50-PDX interactor of 64 kDa) (EPI64 protein)	1	1	16.6667	0	0	0	Group 0 only	0.2276
Q9Z1A9	TBC1 domain family member 8 (Vascular Rab-GAP/TBC-containing protein)(BUB2-like protein 1).	0	0	0	1	1	16.6667	Group 1 only	0.25075
Q9ES03	T-box transcription factor TBX20 OS=Mus musculus GN=Tbx20 PE=2 SV=3	0	0	0	1	2	33.3333	Group 1 only	0.10432
P70325	T-box transcription factor TBX4 OS=Mus musculus GN=Tbx4 PE=1 SV=3	1	1	16.6667	0	0	0	Group 0 only	0.2276
Q9EPQ8	Transcription factor 20 OS=Mus musculus GN=Tcf20 PE=1 SV=3	0	0	0	1	2	33.3333	Group 1 only	0.10432
P56844	Protein TCL1B4 OS=Mus musculus GN=Tcl1b4 PE=2 SV=1	0	0	0	1	1	16.6667	Group 1 only	0.25075
O08784	Treacle protein OS=Mus musculus GN=Tcof1 PE=1 SV=1	0	0	0	1	1	16.6667	Group 1 only	0.25075
Q61390	T-complex protein 1 subunit zeta-2 OS=Mus musculus GN=Cct6b PE=1 SV=4	1	1	16.6667	0	0	0	Group 0 only	0.2276
P80317	T-complex protein 1 subunit zeta (TCP-1-zeta) (CCT-zeta) (CCT-zeta-1).	1	20	83.3333	1	9	66.6667	-1.25056	0.024427
P61407	Tudor domain-containing protein 6 OS=Mus musculus GN=Tdrd6 PE=1 SV=1	1	6	100	1	5	66.6667	-0.361596	0.67818
P24604	Tyrosine-protein kinase Tec OS=Mus musculus GN=Tec PE=1 SV=2	0	0	0	1	1	16.6667	Group 1 only	0.25075
Q673L6	Telomerase reverse transcriptase (EC 2.7.7.49) (Telomerase catalyticsubunit).	1	1	16.6667	0	0	0	Group 0 only	0.2276
Q8BL74	General transcription factor 3C polypeptide 2 OS=Mus musculus GN=Gtf3c2 PE=2 SV=2	1	1	16.6667	0	0	0	Group 0 only	0.2276
P18292	Prothrombin precursor (EC 3.4.21.5) (Coagulation factor II) [Contains:Activation peptide fragment 1; Activation peptide fragment 2; Thrombinlight chain; Thrombin heavy chain].	1	1	16.6667	0	0	0	Group 0 only	0.2276
Q9R1X4	Timeless homolog (mTim).	0	0	0	1	1	16.6667	Group 1 only	0.25075
Q8C0V0	Serine/threonine-protein kinase tousled-like 1 OS=Mus musculus GN=Tlk1 PE=1 SV=2	1	1	16.6667	0	0	0	Group 0 only	0.2276
Q6R5N8	Toll-like receptor 13 precursor.	1	1	16.6667	0	0	0	Group 0 only	0.2276
Q9CRG1	Transmembrane 7 superfamily member 3 OS=Mus musculus GN=Tm7sf3 PE=2 SV=2	1	2	33.3333	0	0	0	Group 0 only	0.087947
Q8BH01	Transmembrane and coiled-coil domain-containing protein 3 precursor.	0	0	0	1	1	16.6667	Group 1 only	0.25075
Q9ESN3	Transmembrane protein 8 precursor (M83 protein).	0	0	0	1	1	16.6667	Group 1 only	0.25075
Q9CR67	Transmembrane protein 33 OS=Mus musculus GN=Tmem33 PE=1 SV=1	0	0	0	1	1	16.6667	Group 1 only	0.25075
Q9JKK7	Tropomodulin-2 OS=Mus musculus GN=Tmod2 PE=1 SV=2	1	4	33.3333	1	2	33.3333	-1.09856	0.36424
Q5U405	Transmembrane protease, serine 13 (EC 3.4.21.-) (Mosaic serineprotease) (Membrane-type mosaic serine protease).	1	2	16.6667	1	3	33.3333	0.486401	0.70941
P50592	Tumor necrosis factor ligand superfamily member 10 OS=Mus musculus GN=Tnfsf10 PE=2 SV=1	1	1	16.6667	0	0	0	Group 0 only	0.2276
Q9EP64	Tenomodulin OS=Mus musculus GN=Tnmd PE=2 SV=1	1	1	16.6667	0	0	0	Group 0 only	0.2276
Q07050	DNA topoisomerase 1 OS=Cricetulus griseus GN=TOP1 PE=2 SV=1	1	1	16.6667	0	0	0	Group 0 only	0.2276
Q8CGU9	Tryptophan 5-hydroxylase 2 OS=Rattus norvegicus GN=Tph2 PE=1 SV=1	1	1	16.6667	0	0	0	Group 0 only	0.2276
P48500	Triosephosphate isomerase (EC 5.3.1.1) (TIM) (Triose-phosphateisomerase).	1	1	16.6667	1	1	16.6667	-0.0985617	0.96147
Q63608	Tropomyosin alpha-1 chain (Tropomyosin-1) (Alpha-tropomyosin).	0	0	0	1	1	16.6667	Group 1 only	0.25075
P58774	Tropomyosin beta chain OS=Mus musculus GN=Tpm2 PE=1 SV=1	1	1	16.6667	0	0	0	Group 0 only	0.2276
Q63610	Tropomyosin alpha-3 chain (Tropomyosin-3) (Tropomyosin gamma).	0	0	0	1	1	16.6667	Group 1 only	0.25075
P09495	Tropomyosin alpha-4 chain (Tropomyosin-4) (TM-4).	1	1	16.6667	1	6	33.3333	2.4864	0.056781
P40226	Thrombopoietin OS=Mus musculus GN=Thpo PE=2 SV=1	1	1	16.6667	0	0	0	Group 0 only	0.2276
P62996	Transformer-2 protein homolog beta OS=Mus musculus GN=Tra2b PE=1 SV=1	0	0	0	1	1	16.6667	Group 1 only	0.25075
O70583	E3 ubiquitin-protein ligase Midline-1 OS=Mus musculus GN=Mid1 PE=1 SV=2	1	1	16.6667	1	3	33.3333	1.4864	0.33892
Q6MFY8	Tripartite motif-containing protein 40 OS=Rattus norvegicus GN=Trim40 PE=3 SV=1	1	1	16.6667	0	0	0	Group 0 only	0.2276
Q8K4K2	Tribbles homolog 3 OS=Mus musculus GN=Trib3 PE=1 SV=2	1	1	16.6667	0	0	0	Group 0 only	0.2276
Q9R283	Short transient receptor potential channel 2 OS=Rattus norvegicus GN=Trpc2 PE=2 SV=2	1	1	16.6667	0	0	0	Group 0 only	0.2276
Q923J1	Transient receptor potential cation channel subfamily M member 7(EC 2.7.11.1) (Long transient receptor potential channel 7) (LTrpC7)(Channel-kinase 1) (Transient receptor potential-phospholipase C-interacting kinase) (TRP-PLIK).	1	1	16.6667	0	0	0	Group 0 only	0.2276
P00762	Anionic trypsin-1 precursor (EC 3.4.21.4) (Anionic trypsin I)(Pretrypsinogen I) (Serine protease 1).	1	51	83.3333	1	79	100	0.532794	0.037732
P08426	Cationic trypsin-3 precursor (EC 3.4.21.4) (Cationic trypsin III)(Pretrypsinogen III).	1	42	100	2	34	100	-0.403416	0.22395
Q9CQ88	Tetraspanin-31 OS=Mus musculus GN=Tspan31 PE=1 SV=1	0	0	0	1	2	33.3333	Group 1 only	0.10432
Q8CC21	Tetratricopeptide repeat protein 19, mitochondrial OS=Mus musculus GN=Ttc19 PE=1 SV=1	1	1	16.6667	0	0	0	Group 0 only	0.2276
Q8R3H9	Tetratricopeptide repeat protein 4 OS=Mus musculus GN=Ttc4 PE=1 SV=1	1	1	16.6667	0	0	0	Group 0 only	0.2276
Q3V038	Tetratricopeptide repeat protein 9A (TPR repeat protein 9A).	0	0	0	1	1	16.6667	Group 1 only	0.25075
Q6P902	Thioredoxin domain-containing protein 2 OS=Mus musculus GN=Txndc2 PE=1 SV=1	1	1	16.6667	0	0	0	Group 0 only	0.2276
P24529	Tyrosine 3-monooxygenase OS=Mus musculus GN=Th PE=1 SV=3	1	1	16.6667	0	0	0	Group 0 only	0.2276
Q00899	Transcriptional repressor protein YY1 OS=Mus musculus GN=Yy1 PE=1 SV=1	1	1	16.6667	0	0	0	Group 0 only	0.2276
Q3B7U4	UPF0432 protein.	1	1	16.6667	0	0	0	Group 0 only	0.2276
Q9CQ37	Ubiquitin-conjugating enzyme E2 T OS=Mus musculus GN=Ube2t PE=1 SV=1	0	0	0	1	2	16.6667	Group 1 only	0.10432
Q9ES00	Ubiquitin conjugation factor E4 B OS=Mus musculus GN=Ube4b PE=1 SV=3	1	14	100	1	1	16.6667	-3.90592	0.00015161
Q5I043	Ubiquitin carboxyl-terminal hydrolase 28 OS=Mus musculus GN=Usp28 PE=1 SV=1	0	0	0	1	1	16.6667	Group 1 only	0.25075
P15975	Inactive ubiquitin carboxyl-terminal hydrolase 53 OS=Mus musculus GN=Usp53 PE=2 SV=2	0	0	0	1	1	16.6667	Group 1 only	0.25075
P56399	Ubiquitin carboxyl-terminal hydrolase 5 (EC 3.1.2.15) (Ubiquitinthioesterase 5) (Ubiquitin-specific-processing protease 5)(Deubiquitinating enzyme 5) (Isopeptidase T).	0	0	0	1	2	16.6667	Group 1 only	0.10432
Q62789	UDP-glucuronosyltransferase 2B8 precursor (EC 2.4.1.17) (UDPGT)(UGT2B-RH4).	1	1	16.6667	0	0	0	Group 0 only	0.2276
O70475	UDP-glucose 6-dehydrogenase OS=Mus musculus GN=Ugdh PE=1 SV=1	0	0	0	1	1	16.6667	Group 1 only	0.25075
O70405	Serine/threonine-protein kinase ULK1 OS=Mus musculus GN=Ulk1 PE=1 SV=1	0	0	0	1	1	16.6667	Group 1 only	0.25075
Q62769	Protein unc-13 homolog B OS=Rattus norvegicus GN=Unc13b PE=1 SV=2	1	1	16.6667	0	0	0	Group 0 only	0.2276
Q9R189	Protein unc-13 homolog D OS=Rattus norvegicus GN=Unc13d PE=1 SV=1	0	0	0	1	1	16.6667	Group 1 only	0.25075
Q80XC3	USP6 N-terminal-like protein OS=Mus musculus GN=Usp6nl PE=1 SV=2	0	0	0	1	3	33.3333	Group 1 only	0.046665
P70398	Probable ubiquitin carboxyl-terminal hydrolase FAF-X (EC 3.1.2.15)(Ubiquitin thioesterase FAF-X) (Ubiquitin-specific-processing proteaseFAF-X) (Deubiquitinating enzyme FAF-X) (Fat facets protein-related, X-linked) (Ubiquitin-specific protease 9, X chromosome) (Ubiquitincarboxyl-terminal hydrolase FAM) (Fat facets homolog).	0	0	0	1	1	16.6667	Group 1 only	0.25075
Q9CZJ1	Probable U3 small nucleolar RNA-associated protein 11 OS=Mus musculus GN=Utp11 PE=2 SV=1	0	0	0	1	1	16.6667	Group 1 only	0.25075
Q9QZQ3	Urotensin-2 OS=Mus musculus GN=Uts2 PE=2 SV=1	1	1	16.6667	0	0	0	Group 0 only	0.2276
Q62442	Vesicle-associated membrane protein 1 OS=Mus musculus GN=Vamp1 PE=1 SV=1	1	1	16.6667	1	1	16.6667	-0.0985617	0.96147
Q80Z96	Vang-like protein 1 OS=Mus musculus GN=Vangl1 PE=1 SV=2	1	1	16.6667	0	0	0	Group 0 only	0.2276
P62814	V-type proton ATPase subunit B, brain isoform OS=Mus musculus GN=Atp6v1b2 PE=1 SV=1	1	2	33.3333	1	1	16.6667	-1.09856	0.52115
P57746	V-type proton ATPase subunit D OS=Mus musculus GN=Atp6v1d PE=1 SV=1	0	0	0	1	1	16.6667	Group 1 only	0.25075
Q9CR51	Vacuolar ATP synthase subunit G 1 (EC 3.6.3.14) (V-ATPase subunit G 1)(Vacuolar proton pump subunit G 1) (V-ATPase 13 kDa subunit 1).	1	1	16.6667	0	0	0	Group 0 only	0.2276
Q9R0C8	Guanine nucleotide exchange factor VAV3 OS=Mus musculus GN=Vav3 PE=1 SV=2	1	1	16.6667	0	0	0	Group 0 only	0.2276
Q60932	Voltage-dependent anion-selective channel protein 1 OS=Mus musculus GN=Vdac1 PE=1 SV=3	1	1	16.6667	1	1	16.6667	-0.0985617	0.96147
Q60930	Voltage-dependent anion-selective channel protein 2 OS=Mus musculus GN=Vdac2 PE=1 SV=2	1	1	16.6667	0	0	0	Group 0 only	0.2276
P81155	Voltage-dependent anion-selective channel protein 2 (VDAC-2) (Outermitochondrial membrane protein porin 2) (B36-VDAC).	2	5	16.6667	1	7	33.3333	0.386865	0.645
Q60931	Voltage-dependent anion-selective channel protein 3 OS=Mus musculus GN=Vdac3 PE=1 SV=1	1	1	16.6667	0	0	0	Group 0 only	0.2276
Q9R1Z0	Voltage-dependent anion-selective channel protein 3 (VDAC-3) (rVDAC3)(Outer mitochondrial membrane protein porin 3).	1	3	33.3333	0	0	0	Group 0 only	0.036634
P48281	Vitamin D3 receptor OS=Mus musculus GN=Vdr PE=1 SV=2	1	1	16.6667	0	0	0	Group 0 only	0.2276
Q62468	Villin-1.	1	2	16.6667	1	1	16.6667	-1.09856	0.52115
P48670	Vimentin (Fragment).	23	135	100	17	86	100	-0.749113	0.00013573
P02544	Vimentin OS=Mesocricetus auratus GN=VIM PE=1 SV=2	3	5	16.6667	1	2	16.6667	-1.42049	0.21441
P20152	Vimentin OS=Mus musculus GN=Vim PE=1 SV=3	0	0	0	1	1	16.6667	Group 1 only	0.25075
P31000	Vimentin.	45	1440	100	44	1273	100	-0.276398	6.1638e-07
Q64727	Vinculin OS=Mus musculus GN=Vcl PE=1 SV=4	0	0	0	1	1	16.6667	Group 1 only	0.25075
P41588	Vasoactive intestinal polypeptide receptor 2 OS=Mus musculus GN=Vipr2 PE=1 SV=1	0	0	0	1	1	16.6667	Group 1 only	0.25075
Q8CCB4	Vacuolar protein sorting-associated protein 53 homolog OS=Mus musculus GN=Vps53 PE=1 SV=1	0	0	0	1	2	33.3333	Group 1 only	0.10432
Q91V10	Visual system homeobox 1 OS=Mus musculus GN=Vsx1 PE=2 SV=1	0	0	0	1	1	16.6667	Group 1 only	0.25075
Q91YD9	Neural Wiskott-Aldrich syndrome protein OS=Mus musculus GN=Wasl PE=1 SV=1	0	0	0	1	1	16.6667	Group 1 only	0.25075
Q9D994	WD repeat protein 38.	1	1	16.6667	0	0	0	Group 0 only	0.2276
Q9R037	WD repeat protein 44 (Rabphilin-11).	0	0	0	1	1	16.6667	Group 1 only	0.25075
Q9Z0H1	WD repeat-containing protein 46 OS=Mus musculus GN=Wdr46 PE=2 SV=1	1	1	16.6667	0	0	0	Group 0 only	0.2276
Q5ND34	WD repeat protein 81.	0	0	0	1	2	16.6667	Group 1 only	0.10432
P27467	Protein Wnt-3a precursor.	1	1	16.6667	1	1	16.6667	-0.0985617	0.96147
O09053	Werner syndrome ATP-dependent helicase homolog (EC 3.6.1.-).	0	0	0	1	1	16.6667	Group 1 only	0.25075
Q9QXY7	Membrane transport protein XK OS=Mus musculus GN=Xk PE=1 SV=1	1	14	66.6667	1	21	66.6667	0.486401	0.32416
Q9EPI1	Xylosyltransferase 1 (EC 2.4.2.26) (Xylosyltransferase I) (Peptide O-xylosyltransferase 1) (Fragment).	0	0	0	1	1	16.6667	Group 1 only	0.25075
O88799	Zonadhesin OS=Mus musculus GN=Zan PE=1 SV=1	0	0	0	1	1	16.6667	Group 1 only	0.25075
Q9QY24	Z-DNA-binding protein 1 (Tumor stroma and activated macrophage proteinDLM-1).	0	0	0	1	1	16.6667	Group 1 only	0.25075
Q9JKD9	Zinc finger and BTB domain-containing protein 32 (Repressor of GATA)(Testis zinc finger protein).	1	1	16.6667	0	0	0	Group 0 only	0.2276
Q5EXX3	Zinc finger and BTB domain-containing protein 38 OS=Rattus norvegicus GN=Zbtb38 PE=2 SV=1	0	0	0	1	2	16.6667	Group 1 only	0.10432
Q91X45	Zinc finger and BTB domain-containing protein 3 OS=Mus musculus GN=Zbtb3 PE=2 SV=3	0	0	0	1	1	16.6667	Group 1 only	0.25075
Q9JJ48	Zinc finger CCCH domain-containing protein 8 OS=Mus musculus GN=Zc3h8 PE=1 SV=2	0	0	0	1	1	16.6667	Group 1 only	0.25075
Q69ZB8	Zinc finger CCHC domain-containing protein 2 OS=Mus musculus GN=Zcchc2 PE=2 SV=3	0	0	0	1	1	16.6667	Group 1 only	0.25075
Q5BLK4	Zinc finger CCHC domain-containing protein 6.	0	0	0	1	1	16.6667	Group 1 only	0.25075
Q5Y5T5	Probable palmitoyltransferase ZDHHC8 OS=Mus musculus GN=Zdhhc8 PE=1 SV=1	0	0	0	2	2	16.6667	Group 1 only	0.10432
Q03172	Zinc finger protein 40 OS=Mus musculus GN=Hivep1 PE=1 SV=1	1	2	33.3333	0	0	0	Group 0 only	0.087947
P23607	Zinc finger autosomal protein OS=Mus musculus GN=Zfa PE=3 SV=1	0	0	0	1	1	16.6667	Group 1 only	0.25075
P10076	Zinc finger protein 26 (Zfp-26) (Protein mKR3).	1	3	33.3333	0	0	0	Group 0 only	0.036634
Q61967	Zinc finger protein 90 OS=Mus musculus GN=Zfp90 PE=2 SV=1	0	0	0	1	2	33.3333	Group 1 only	0.10432
Q8C0Q2	Zinc fingers and homeoboxes protein 3 OS=Mus musculus GN=Zhx3 PE=1 SV=2	0	0	0	1	1	16.6667	Group 1 only	0.25075
Q9JLM4	Zinc finger MYM-type protein 3 OS=Mus musculus GN=Zmym3 PE=1 SV=1	0	0	0	1	2	16.6667	Group 1 only	0.10432
Q99PP2	Zinc finger protein 318 (Fragment) OS=Mus musculus GN=Znf318 PE=1 SV=2	1	1	16.6667	0	0	0	Group 0 only	0.2276
O88291	DBIRD complex subunit ZNF326 OS=Mus musculus GN=Znf326 PE=1 SV=1	0	0	0	1	1	16.6667	Group 1 only	0.25075
Q8BI67	Zinc finger protein 473 homolog OS=Mus musculus GN=Znf473 PE=2 SV=1	0	0	0	1	1	16.6667	Group 1 only	0.25075
ZN533_MOUSE	(Q8BXJ8) Zinc finger protein 533	1	1	16.6667	0	0	0	Group 0 only	0.2276
Q80W31	Zinc finger protein 569 (Zinc finger protein 74) (Zfp-74) (Mszf21).	1	4	33.3333	0	0	0	Group 0 only	0.015817
Q8BHZ4	Zinc finger protein 592 OS=Mus musculus GN=Znf592 PE=1 SV=3	1	13	100	0	0	0	Group 0 only	1.3595e-05
Q80YR4	Zinc finger protein 598.	0	0	0	1	7	33.3333	Group 1 only	0.0023756
Q7TM96	Zinc finger protein 622 OS=Rattus norvegicus GN=Znf622 PE=1 SV=2	0	0	0	1	1	16.6667	Group 1 only	0.25075
Q5U430	Zinc finger protein 650.	1	2	33.3333	1	2	16.6667	-0.0985617	0.94554
Q8K2R5	Zinc finger protein 668.	0	0	0	1	1	16.6667	Group 1 only	0.25075
