# Supplementary material for: Interaction between Mas1 and AT1RA contributes to enhancement of skeletal muscle angiogenesis by angiotensin-(1-7) in Dahl salt-sensitive rats
Source: PLoS One. 2020 Apr 23;15(4):e0232067. doi: 10.1371/journal.pone.0232067 (PMC7179868; doi:10.1371/journal.pone.0232067)
Supplement: S4 Table — (XLS) [file pone.0232067.s005.xls]

## Sheet: scan_count
Group 0 is SS-AT1KO cells NOT treated with Ang-(1-7)
Group 1 is SS-AT1KO cells THAT ARE treated with Ang-(1-7)
Accession	Description	Group 0 Peptides	Group 0 Scans	Group 0 Run Frac	Group 1 Peptides	Group 1 Scans	Group 1 Run Frac	norm log Ratio	np
Q9CQV8	14-3-3 protein beta/alpha OS=Mus musculus GN=Ywhab PE=1 SV=3	0	0	0	1	3	16.6667	Group 1 only	0.027203
P62259	14-3-3 protein epsilon OS=Mus musculus GN=Ywhae PE=1 SV=1	1	2	33.3333	0	0	0	Group 0 only	0.12572
P61983	14-3-3 protein gamma.	1	1	16.6667	0	0	0	Group 0 only	0.27893
P63102	14-3-3 protein zeta/delta (Protein kinase C inhibitor protein 1)(KCIP-1) (Mitochondrial import stimulation factor S1 subunit).	1	1	16.6667	1	4	33.3333	2.32724	0.10212
P17475	Alpha-1-antiproteinase OS=Rattus norvegicus GN=Serpina1 PE=1 SV=2	1	7	83.3333	1	8	66.6667	0.519881	0.48569
Q63041	Alpha-1-macroglobulin precursor (Alpha-1-M) [Contains: Alpha-1-macroglobulin 165 kDa subunit; Alpha-1-macroglobulin 45 kDa subunit].	1	1	16.6667	0	0	0	Group 0 only	0.27893
P05202	Aspartate aminotransferase, mitochondrial OS=Mus musculus GN=Got2 PE=1 SV=1	1	7	50	0	0	0	Group 0 only	0.0041749
P00507	Aspartate aminotransferase, mitochondrial precursor (EC 2.6.1.1)(Transaminase A) (Glutamate oxaloacetate transaminase 2).	0	0	0	1	3	16.6667	Group 1 only	0.027203
Q09427	ATP-binding cassette sub-family C member 8 OS=Cricetus cricetus GN=ABCC8 PE=1 SV=3	1	1	16.6667	0	0	0	Group 0 only	0.27893
Q09429	ATP-binding cassette transporter sub-family C member 8 (Sulfonylureareceptor 1).	1	3	33.3333	0	0	0	Group 0 only	0.060745
Q6P542	ATP-binding cassette sub-family F member 1 OS=Mus musculus GN=Abcf1 PE=1 SV=1	2	31	100	2	30	100	0.27993	0.44927
Q99LE6	ATP-binding cassette sub-family F member 2 OS=Mus musculus GN=Abcf2 PE=1 SV=1	1	9	66.6667	1	8	50	0.15731	0.82267
Q80W57	ATP-binding cassette sub-family G member 2 (Breast cancer resistanceprotein 1 homolog) (CD338 antigen).	0	0	0	1	1	16.6667	Group 1 only	0.20226
Q99PE8	ATP-binding cassette sub-family G member 5 OS=Mus musculus GN=Abcg5 PE=1 SV=1	1	1	16.6667	0	0	0	Group 0 only	0.27893
Q8K4G5	Actin-binding LIM protein 1 OS=Mus musculus GN=Ablim1 PE=1 SV=1	1	1	16.6667	0	0	0	Group 0 only	0.27893
P13516	Acyl-CoA desaturase 1 OS=Mus musculus GN=Scd1 PE=1 SV=2	0	0	0	1	1	16.6667	Group 1 only	0.20226
P62737	Actin, aortic smooth muscle OS=Mus musculus GN=Acta2 PE=1 SV=1	2	2	16.6667	2	2	16.6667	0.327235	0.82075
Q71FK5	Actin, cytoplasmic 1 OS=Cavia porcellus GN=ACTB PE=2 SV=1	3	18	100	4	17	100	0.244773	0.6164
P48975	Actin, cytoplasmic 1 (Beta-actin).	1	2	33.3333	0	0	0	Group 0 only	0.12572
P61164	Alpha-centractin OS=Mus musculus GN=Actr1a PE=1 SV=1	1	2	33.3333	0	0	0	Group 0 only	0.12572
Q61824	Disintegrin and metalloproteinase domain-containing protein 12 OS=Mus musculus GN=Adam12 PE=1 SV=2	0	0	0	1	1	16.6667	Group 1 only	0.20226
Q63202	Disintegrin and metalloproteinase domain-containing protein 2 OS=Rattus norvegicus GN=Adam2 PE=1 SV=2	0	0	0	1	1	16.6667	Group 1 only	0.20226
Q63180	ADAM 7 precursor (A disintegrin and metalloproteinase domain 7)(Epididymal apical protein I) (EAP I).	1	1	16.6667	0	0	0	Group 0 only	0.27893
O88444	Adenylate cyclase type 1 OS=Mus musculus GN=Adcy1 PE=1 SV=2	1	1	16.6667	1	1	16.6667	0.327235	0.87271
Q9QYY9	Alcohol dehydrogenase 4 OS=Mus musculus GN=Adh4 PE=1 SV=4	0	0	0	1	1	16.6667	Group 1 only	0.20226
P48962	ADP/ATP translocase 1 OS=Mus musculus GN=Slc25a4 PE=1 SV=4	5	9	50	2	10	50	0.479239	0.46942
Q05962	ADP/ATP translocase 1 (Adenine nucleotide translocator 1) (ANT 1)(ADP,ATP carrier protein 1) (Solute carrier family 25 member 4).	0	0	0	1	2	33.3333	Group 1 only	0.071341
Q64565	Alanine--glyoxylate aminotransferase 2, mitochondrial OS=Rattus norvegicus GN=Agxt2 PE=1 SV=2	0	0	0	1	1	16.6667	Group 1 only	0.20226
Q9D8B1	Androgen-induced gene 1 protein OS=Mus musculus GN=Aig1 PE=2 SV=1	0	0	0	1	1	16.6667	Group 1 only	0.20226
P46660	Alpha-internexin OS=Mus musculus GN=Ina PE=1 SV=3	1	2	33.3333	0	0	0	Group 0 only	0.12572
Q8VC28	Aldo-keto reductase family 1 member C13 (EC 1.1.1.-).	1	1	16.6667	0	0	0	Group 0 only	0.27893
Q60662	A-kinase anchor protein 4 OS=Mus musculus GN=Akap4 PE=1 SV=1	0	0	0	1	1	16.6667	Group 1 only	0.20226
P24587	A-kinase anchor protein 5 OS=Rattus norvegicus GN=Akap5 PE=1 SV=2	2	2	33.3333	2	3	33.3333	0.912198	0.48288
Q6ZPS6	Ankyrin repeat and IBR domain-containing protein 1 OS=Mus musculus GN=Ankib1 PE=1 SV=2	1	4	66.6667	1	7	83.3333	1.13459	0.19892
AL2S3_RAT	(Q8R2H7) Amyotrophic lateral sclerosis 2 chromosomal region candidate gene 3 protein homolog (Trafficking protein, kinesin-binding 2) (GABA-A receptor-interacting factor 1) (GRIF-1) (O-GlcNAc transferase-interacting protein of 98 kDa)	0	0	0	1	1	16.6667	Group 1 only	0.20226
P25409	Alanine aminotransferase 1 (EC 2.6.1.2) (ALT1) (Glutamic--pyruvictransaminase 1) (GPT 1) (Glutamic--alanine transaminase 1).	0	0	0	1	1	16.6667	Group 1 only	0.20226
P02770	Serum albumin precursor.	1	1	16.6667	1	2	33.3333	1.32724	0.43663
P81178	Aldehyde dehydrogenase, mitochondrial OS=Mesocricetus auratus GN=ALDH2 PE=1 SV=1	1	1	16.6667	0	0	0	Group 0 only	0.27893
P11884	Aldehyde dehydrogenase, mitochondrial precursor (EC 1.2.1.3) (ALDHclass 2) (ALDH1) (ALDH-E2).	1	6	66.6667	0	0	0	Group 0 only	0.0079984
P05064	Fructose-bisphosphate aldolase A OS=Mus musculus GN=Aldoa PE=1 SV=2	1	1	16.6667	1	2	33.3333	1.32724	0.43663
P97793	ALK tyrosine kinase receptor OS=Mus musculus GN=Alk PE=1 SV=2	0	0	0	1	1	16.6667	Group 1 only	0.20226
Q8K4E0	Alstrom syndrome protein 1 homolog.	1	1	16.6667	0	0	0	Group 0 only	0.27893
Q60559	AMBP protein precursor [Contains: Alpha-1-microglobulin; Inter-alpha-trypsin inhibitor light chain (ITI-LC) (Bikunin) (HI-30); Trypstatin].	1	1	16.6667	0	0	0	Group 0 only	0.27893
Q7TS75	APC membrane recruitment protein 1 OS=Mus musculus GN=Amer1 PE=2 SV=3	1	2	16.6667	0	0	0	Group 0 only	0.12572
Q9D4H4	Angiomotin-like protein 1 OS=Mus musculus GN=Amotl1 PE=1 SV=2	2	3	50	0	0	0	Group 0 only	0.060745
P15684	Aminopeptidase N OS=Rattus norvegicus GN=Anpep PE=1 SV=2	1	1	16.6667	0	0	0	Group 0 only	0.27893
Q5F259	Ankyrin repeat domain-containing protein 13B.	1	7	83.3333	1	2	33.3333	-1.48012	0.16549
Q8BZQ7	Anaphase-promoting complex subunit 2 OS=Mus musculus GN=Anapc2 PE=1 SV=2	0	0	0	1	2	33.3333	Group 1 only	0.071341
Q9CZK6	Ankyrin repeat and SAM domain-containing protein 3.	0	0	0	2	2	33.3333	Group 1 only	0.071341
Q99JG3	Annexin A13 (Annexin-13) (Annexin XIII).	1	2	33.3333	1	3	50	0.912198	0.48288
P10107	Annexin A1 OS=Mus musculus GN=Anxa1 PE=1 SV=2	0	0	0	1	1	16.6667	Group 1 only	0.20226
P07150	Annexin A1 (Annexin-1) (Annexin I) (Lipocortin I) (Calpactin II)(Chromobindin-9) (p35) (Phospholipase A2 inhibitory protein).	6	24	83.3333	2	19	83.3333	-0.00979955	0.98235
Q07936	Annexin A2 (Annexin-2) (Annexin II) (Lipocortin II) (Calpactin I heavychain) (Chromobindin-8) (p36) (Protein I) (Placental anticoagulantprotein IV) (PAP-IV).	3	30	100	2	28	100	0.2277	0.54865
P14824	Annexin A6 OS=Mus musculus GN=Anxa6 PE=1 SV=3	0	0	0	1	1	16.6667	Group 1 only	0.20226
Q812C9	Retina-specific copper amine oxidase OS=Mus musculus GN=Aoc2 PE=2 SV=2	1	6	66.6667	0	0	0	Group 0 only	0.0079984
P21396	Amine oxidase [flavin-containing] A (EC 1.4.3.4) (Monoamine oxidasetype A) (MAO-A).	1	4	33.3333	0	0	0	Group 0 only	0.030352
O54774	AP-3 complex subunit delta-1 (Adapter-related protein complex 3subunit delta-1) (Delta-adaptin 3) (AP-3 complex subunit delta)(Delta-adaptin) (mBLVR1).	1	2	33.3333	0	0	0	Group 0 only	0.12572
Q9EPV5	Apoptotic protease-activating factor 1 OS=Rattus norvegicus GN=Apaf1 PE=1 SV=1	1	1	16.6667	0	0	0	Group 0 only	0.27893
Q9WVM3	Anaphase-promoting complex subunit 7 OS=Mus musculus GN=Anapc7 PE=1 SV=3	0	0	0	1	1	16.6667	Group 1 only	0.20226
Q61315	Adenomatous polyposis coli protein OS=Mus musculus GN=Apc PE=1 SV=1	0	0	0	1	1	16.6667	Group 1 only	0.20226
Q9JKB5	AT-rich interactive domain-containing protein 4B (ARID domain-containing protein 4B) (Histone deacetylase complex subunit SAP180)(180 kDa Sin3-associated polypeptide) (Sin3-associated polypeptidep180) (Retinoblastoma-binding protein 1-like 1).	1	2	33.3333	1	2	33.3333	0.327235	0.82075
Q8BM75	AT-rich interactive domain-containing protein 5B OS=Mus musculus GN=Arid5b PE=1 SV=3	0	0	0	1	1	16.6667	Group 1 only	0.20226
Q5PQP9	Armadillo repeat-containing protein 5.	1	1	16.6667	0	0	0	Group 0 only	0.27893
Q9CX83	Armadillo repeat-containing X-linked protein 1 OS=Mus musculus GN=Armcx1 PE=2 SV=1	2	8	100	1	2	33.3333	-1.67276	0.10537
P41739	Aryl hydrocarbon receptor nuclear translocator (ARNT protein) (Dioxinreceptor, nuclear translocator) (Hypoxia-inducible factor 1 beta)(HIF-1 beta).	1	1	16.6667	1	2	33.3333	1.32724	0.43663
P50428	Arylsulfatase A OS=Mus musculus GN=Arsa PE=1 SV=2	0	0	0	1	1	16.6667	Group 1 only	0.20226
ARTS1_MOUSE	(Q9EQH2) Adipocyte-derived leucine aminopeptidase precursor (EC 3.4.11.-) (A-LAP) (ARTS-1) (Aminopeptidase PILS) (Puromycin-insensitive leucyl-specific aminopeptidase) (PILS-AP) (VEGF-induced aminopeptidase)	0	0	0	1	1	16.6667	Group 1 only	0.20226
Q8VHS6	Ankyrin repeat and SOCS box protein 15 OS=Mus musculus GN=Asb15 PE=2 SV=2	0	0	0	1	1	16.6667	Group 1 only	0.20226
Q8CG79	Apoptosis-stimulating of p53 protein 2 OS=Mus musculus GN=Tp53bp2 PE=1 SV=3	1	1	16.6667	1	1	16.6667	0.327235	0.87271
Q61137	Astrotactin-1 precursor (Neuronal migration protein GC14).	1	1	16.6667	0	0	0	Group 0 only	0.27893
Q8K2X1	Probable phospholipid-transporting ATPase VD OS=Mus musculus GN=Atp10d PE=2 SV=2	0	0	0	1	1	16.6667	Group 1 only	0.20226
P54708	Potassium-transporting ATPase alpha chain 2 (EC 3.6.3.10) (Protonpump) (Non-gastric H(+)/K(+) ATPase subunit alpha).	1	3	33.3333	0	0	0	Group 0 only	0.060745
P14094	Sodium/potassium-transporting ATPase subunit beta-1 OS=Mus musculus GN=Atp1b1 PE=1 SV=1	1	2	33.3333	0	0	0	Group 0 only	0.12572
P07340	Sodium/potassium-transporting ATPase subunit beta-1 (Sodium/potassium-dependent ATPase beta-1 subunit).	1	1	16.6667	1	5	50	2.64916	0.048421
Q8R429	Sarcoplasmic/endoplasmic reticulum calcium ATPase 1 OS=Mus musculus GN=Atp2a1 PE=1 SV=1	0	0	0	2	3	50	Group 1 only	0.027203
Q9R0K7	Plasma membrane calcium-transporting ATPase 2 OS=Mus musculus GN=Atp2b2 PE=1 SV=2	0	0	0	1	1	16.6667	Group 1 only	0.20226
Q62388	Serine-protein kinase ATM OS=Mus musculus GN=Atm PE=1 SV=2	1	1	16.6667	0	0	0	Group 0 only	0.27893
Q9DCX2	ATP synthase D chain, mitochondrial (EC 3.6.3.14).	1	11	100	1	11	66.6667	0.327235	0.59516
P21571	ATP synthase-coupling factor 6, mitochondrial OS=Rattus norvegicus GN=Atp5j PE=1 SV=1	0	0	0	1	1	16.6667	Group 1 only	0.20226
P56480	ATP synthase subunit beta, mitochondrial OS=Mus musculus GN=Atp5b PE=1 SV=2	1	1	16.6667	0	0	0	Group 0 only	0.27893
P10719	ATP synthase subunit beta, mitochondrial precursor (EC 3.6.3.14).	0	0	0	1	2	33.3333	Group 1 only	0.071341
Q811B3	A disintegrin and metalloproteinase with thrombospondin motifs 12 OS=Mus musculus GN=Adamts12 PE=2 SV=2	1	1	16.6667	1	1	16.6667	0.327235	0.87271
Q769J6	ADAMTS-13 precursor (EC 3.4.24.-) (A disintegrin and metalloproteinasewith thrombospondin motifs 13) (ADAM-TS 13) (ADAM-TS13) (vonWillebrand factor-cleaving protease) (vWF-cleaving protease) (vWF-CP).	0	0	0	1	1	16.6667	Group 1 only	0.20226
Q69Z28	A disintegrin and metalloproteinase with thrombospondin motifs 16 OS=Mus musculus GN=Adamts16 PE=2 SV=2	0	0	0	1	2	33.3333	Group 1 only	0.071341
O88398	Advillin OS=Mus musculus GN=Avil PE=1 SV=2	1	1	16.6667	0	0	0	Group 0 only	0.27893
AXN1_MOUSE	(O35625) Axin-1 (Axis inhibition protein 1) (Fused protein)	1	4	33.3333	0	0	0	Group 0 only	0.030352
P23562	Band 3 anion transport protein OS=Rattus norvegicus GN=Slc4a1 PE=1 SV=3	1	3	33.3333	1	1	16.6667	-1.25773	0.4222
Q1RLK6	UDP-GlcNAc:betaGal beta-1,3-N-acetylglucosaminyltransferase 4(EC 2.4.1.-) (Beta3Gn-T4) (BGnT-4) (Beta1,3-N-Acetylglucosaminyltransferase-4).	0	0	0	1	1	16.6667	Group 1 only	0.20226
Q61335	B-cell receptor-associated protein 31 OS=Mus musculus GN=Bcap31 PE=1 SV=4	1	8	66.6667	1	3	33.3333	-1.0878	0.24261
Q9QZH2	BRCA1-associated RING domain protein 1 OS=Rattus norvegicus GN=Bard1 PE=2 SV=1	1	7	50	1	5	66.6667	-0.158191	0.85104
Q99PA3	Basigin (Fragment) OS=Cricetulus griseus GN=BSG PE=2 SV=1	1	1	16.6667	0	0	0	Group 0 only	0.27893
Q6MG48	Large proline-rich protein BAT2 (HLA-B-associated transcript 2).	1	1	16.6667	0	0	0	Group 0 only	0.27893
Q8C1Z7	Bardet-Biedl syndrome 4 protein homolog OS=Mus musculus GN=Bbs4 PE=1 SV=1	0	0	0	1	1	16.6667	Group 1 only	0.20226
		1	1	16.6667	0	0	0	Group 0 only	0.27893
Q68FT5	Betaine--homocysteine S-methyltransferase 2 (EC 2.1.1.5).	1	1	16.6667	1	1	16.6667	0.327235	0.87271
Q9QWK5	Baculoviral IAP repeat-containing protein 1a OS=Mus musculus GN=Naip1 PE=2 SV=3	0	0	0	1	1	16.6667	Group 1 only	0.20226
BIRC4_MOUSE	(Q60989) Baculoviral IAP repeat-containing protein 4 (Inhibitor of apoptosis protein 3) (X-linked inhibitor of apoptosis protein) (X-linked IAP) (IAP homolog A) (MIAP3) (MIAP-3)	1	3	50	0	0	0	Group 0 only	0.060745
O88700	Bloom syndrome protein homolog OS=Mus musculus GN=Blm PE=1 SV=1	1	1	16.6667	0	0	0	Group 0 only	0.27893
Q5BJR4	BNIP2 motif-containing molecule at the C-terminal region 1.	1	1	16.6667	0	0	0	Group 0 only	0.27893
P98063	Bone morphogenetic protein 1 precursor (EC 3.4.24.19) (BMP-1)(Procollagen C-proteinase) (PCP) (Mammalian tolloid protein) (mTld).	0	0	0	1	1	16.6667	Group 1 only	0.20226
BPA1_MOUSE	(Q91ZU6) Bullous pemphigoid antigen 1, isoforms 1/2/3/4 (BPA) (Hemidesmosomal plaque protein) (Dystonia musculorum protein) (Dystonin)	1	2	33.3333	0	0	0	Group 0 only	0.12572
BPIL3_MOUSE	(Q8BU51) Bactericidal/permeability-increasing protein-like 3 precursor	0	0	0	1	1	16.6667	Group 1 only	0.20226
Q91VR8	Probable protein BRICK1.	1	3	33.3333	0	0	0	Group 0 only	0.060745
O88737	Protein bassoon.	1	1	16.6667	1	3	33.3333	1.9122	0.21292
BTBD5_MOUSE	(Q9CR40) BTB/POZ domain-containing protein 5	0	0	0	1	1	16.6667	Group 1 only	0.20226
Q9CY57	Uncharacterized protein C1orf77 homolog.	2	2	33.3333	1	1	16.6667	-0.672765	0.69713
O88480	Calcineurin-binding protein Cabin 1 (Calcineurin inhibitor) (CAIN).	0	0	0	1	2	33.3333	Group 1 only	0.071341
Q9ESJ1	CDK5 and ABL1 enzyme substrate 1 (Interactor with CDK3 1) (Ik3-1).	1	1	16.6667	0	0	0	Group 0 only	0.27893
Q9JIS7	Voltage-dependent L-type calcium channel subunit alpha-1F OS=Mus musculus GN=Cacna1f PE=1 SV=1	1	2	33.3333	0	0	0	Group 0 only	0.12572
Q9JM83	Calmodulin-4 OS=Mus musculus GN=Calm4 PE=2 SV=2	1	1	16.6667	0	0	0	Group 0 only	0.27893
P18418	Calreticulin precursor (CRP55) (Calregulin) (HACBP) (ERp60) (CALBP)(Calcium-binding protein 3) (CABP3).	2	3	50	4	16	66.6667	2.74227	0.00031856
O35887	Calumenin OS=Mus musculus GN=Calu PE=1 SV=1	1	1	16.6667	0	0	0	Group 0 only	0.27893
O35783	Calumenin precursor (Crocalbin) (CBP-50).	0	0	0	1	1	16.6667	Group 1 only	0.20226
P35565	Calnexin OS=Rattus norvegicus GN=Canx PE=1 SV=1	1	1	16.6667	0	0	0	Group 0 only	0.27893
Q9EPY0	Caspase recruitment domain-containing protein 9 OS=Rattus norvegicus GN=Card9 PE=1 SV=1	2	2	33.3333	1	1	16.6667	-0.672765	0.69713
		1	1	16.6667	0	0	0	Group 0 only	0.27893
O35177	Enhancer of filamentation 1 (MEF1) (CRK-associated substrate-relatedprotein) (CAS-L) (p105) (Protein NEDD9) (Neural precursor cellexpressed developmentally down-regulated protein 9).	1	1	16.6667	1	1	16.6667	0.327235	0.87271
P97864	Caspase-7 OS=Mus musculus GN=Casp7 PE=1 SV=2	0	0	0	1	1	16.6667	Group 1 only	0.20226
Q9QY96	Extracellular calcium-sensing receptor OS=Mus musculus GN=Casr PE=1 SV=2	0	0	0	1	1	16.6667	Group 1 only	0.20226
CATL_MOUSE	(P06797) Cathepsin L precursor (EC 3.4.22.15) (Major excreted protein) (MEP) (p39 cysteine proteinase) [Contains: Cathepsin L heavy chain; Cathepsin L light chain]	0	0	0	1	1	16.6667	Group 1 only	0.20226
Q9R1T3	Cathepsin Z precursor (EC 3.4.22.-) (Cathepsin Y).	0	0	0	1	1	16.6667	Group 1 only	0.20226
Q8BUG5	Calcyphosin-2 OS=Mus musculus GN=Caps2 PE=2 SV=2	1	1	16.6667	0	0	0	Group 0 only	0.27893
Q4V8E4	Coiled-coil domain-containing protein 104.	0	0	0	1	1	16.6667	Group 1 only	0.20226
Q9D4K7	Coiled-coil domain-containing protein 105.	1	2	16.6667	0	0	0	Group 0 only	0.12572
Q3V0B4	Coiled-coil domain-containing protein 108.	1	3	50	1	5	50	1.0642	0.30284
Q32PZ9	Coiled-coil domain-containing protein 130.	1	2	33.3333	1	2	33.3333	0.327235	0.82075
Q9CR27	WASH complex subunit CCDC53 OS=Mus musculus GN=Ccdc53 PE=1 SV=1	1	1	16.6667	0	0	0	Group 0 only	0.27893
Q6PHN1	Coiled-coil domain-containing protein 57.	1	2	16.6667	0	0	0	Group 0 only	0.12572
Q8VC31	Coiled-coil domain-containing protein 9 OS=Mus musculus GN=Ccdc9 PE=2 SV=1	1	6	66.6667	1	2	33.3333	-1.25773	0.25635
P47774	C-C chemokine receptor type 7 OS=Mus musculus GN=Ccr7 PE=1 SV=2	1	2	33.3333	0	0	0	Group 0 only	0.12572
Q91V98	Endosialin OS=Mus musculus GN=Cd248 PE=1 SV=1	1	1	16.6667	1	2	33.3333	1.32724	0.43663
CD45_RAT	(P04157) Leukocyte common antigen variant 4 precursor (EC 3.1.3.48) (L-CA) (CD45 antigen) (T200) (Fragment)	1	1	16.6667	0	0	0	Group 0 only	0.27893
P97829	Leukocyte surface antigen CD47 OS=Rattus norvegicus GN=Cd47 PE=1 SV=1	0	0	0	1	1	16.6667	Group 1 only	0.20226
Q6A068	Cell division cycle 5-like protein OS=Mus musculus GN=Cdc5l PE=1 SV=2	1	1	16.6667	0	0	0	Group 0 only	0.27893
P49615	Cyclin-dependent-like kinase 5 OS=Mus musculus GN=Cdk5 PE=1 SV=1	0	0	0	1	1	16.6667	Group 1 only	0.20226
Q03147	Cyclin-dependent kinase 7 OS=Mus musculus GN=Cdk7 PE=1 SV=2	1	3	33.3333	1	1	16.6667	-1.25773	0.4222
Q6A078	Centrosomal protein Cep290 (Nephrocystin-6).	0	0	0	1	1	16.6667	Group 1 only	0.20226
O35161	Cadherin EGF LAG seven-pass G-type receptor 1 OS=Mus musculus GN=Celsr1 PE=1 SV=3	0	0	0	2	2	16.6667	Group 1 only	0.071341
O88278	Cadherin EGF LAG seven-pass G-type receptor 3 OS=Rattus norvegicus GN=Celsr3 PE=1 SV=1	1	1	16.6667	0	0	0	Group 0 only	0.27893
CENG2_MOUSE	(Q8BXK8) Centaurin-gamma 2 (ARF-GAP with GTP-binding protein-like, ankyrin repeat and pleckstrin homology domains 1) (AGAP1)	1	3	33.3333	1	2	33.3333	-0.257727	0.84403
CEP2_MOUSE	(Q60952) Centrosomal protein 2 (Intranuclear matrix protein) (Fragment)	1	1	16.6667	0	0	0	Group 0 only	0.27893
P13635	Ceruloplasmin OS=Rattus norvegicus GN=Cp PE=1 SV=3	1	1	16.6667	0	0	0	Group 0 only	0.27893
Q5M828	Uncharacterized protein C6orf105 homolog (Liver regeneration-relatedprotein LRRG140).	1	1	16.6667	0	0	0	Group 0 only	0.27893
P34158	Cystic fibrosis transmembrane conductance regulator OS=Rattus norvegicus GN=Cftr PE=1 SV=3	1	2	16.6667	0	0	0	Group 0 only	0.12572
CG028_MOUSE	(Q8C1Y8) Protein C7orf28 homolog	0	0	0	1	1	16.6667	Group 1 only	0.20226
Q8C1F4	Chondroitin beta-1,4-N-acetylgalactosaminyltransferase 2(EC 2.4.1.174) (GalNAcT-2) (beta4GalNAcT-2).	1	2	33.3333	0	0	0	Group 0 only	0.12572
P26772	10 kDa heat shock protein, mitochondrial (Hsp10) (10 kDa chaperonin)(CPN10).	1	4	50	1	13	66.6667	2.02768	0.0069867
P18687	60 kDa heat shock protein, mitochondrial OS=Cricetulus griseus GN=HSPD1 PE=2 SV=1	3	7	66.6667	0	0	0	Group 0 only	0.0041749
P63039	60 kDa heat shock protein, mitochondrial precursor (Hsp60) (60 kDachaperonin) (CPN60) (Heat shock protein 60) (HSP-60) (Mitochondrialmatrix protein P1) (HSP-65).	4	24	100	5	33	100	0.786667	0.040424
CHCH3_MOUSE	(Q9CRB9) Coiled-coil-helix-coiled-coil-helix domain-containing protein 3	3	8	83.3333	1	1	16.6667	-2.67276	0.02972
Q6PDQ2	Chromodomain-helicase-DNA-binding protein 4 OS=Mus musculus GN=Chd4 PE=1 SV=1	0	0	0	1	1	16.6667	Group 1 only	0.20226
O35280	Serine/threonine-protein kinase Chk1 OS=Mus musculus GN=Chek1 PE=1 SV=2	0	0	0	1	1	16.6667	Group 1 only	0.20226
Q9DB34	Charged multivesicular body protein 2a OS=Mus musculus GN=Chmp2a PE=1 SV=1	1	18	83.3333	1	28	66.6667	0.964665	0.024626
Q80V53	Carbohydrate sulfotransferase D4ST1 (EC 2.8.2.-) (Dermatan 4-sulfotransferase 1) (D4ST-1).	0	0	0	1	1	16.6667	Group 1 only	0.20226
Q924A2	Protein capicua homolog.	1	3	33.3333	1	2	33.3333	-0.257727	0.84403
CJ118_MOUSE	(Q8C9S4) Protein C10orf118 homolog (Oocyte-testis gene 1 protein)	0	0	0	1	1	16.6667	Group 1 only	0.20226
Q9JLH5	CDK5 regulatory subunit-associated protein 2 (Fragment) OS=Rattus norvegicus GN=Cdk5rap2 PE=1 SV=1	1	1	16.6667	0	0	0	Group 0 only	0.27893
Q8BMK4	Cytoskeleton-associated protein 4 (63 kDa membrane protein) (p63).	3	8	50	2	6	33.3333	-0.0878021	0.91015
Q9DAM7	UPF0444 protein C12orf23 homolog.	0	0	0	1	1	16.6667	Group 1 only	0.20226
CLDND_MOUSE	(Q9CQX5) Claudin domain-containing protein 1	1	1	16.6667	0	0	0	Group 0 only	0.27893
P11442	Clathrin heavy chain.	1	5	50	2	3	50	-0.40973	0.69439
O35492	Dual specificity protein kinase CLK3 OS=Mus musculus GN=Clk3 PE=1 SV=2	0	0	0	1	1	16.6667	Group 1 only	0.20226
Q63117	Dual specificity protein kinase CLK3 (EC 2.7.12.1) (CDC-like kinase3).	1	1	16.6667	1	2	33.3333	1.32724	0.43663
CM007_MOUSE	(Q8K2Y0) Protein C13orf7 homolog	1	1	16.6667	1	1	16.6667	0.327235	0.87271
CN050_RAT	(Q68FW6) Protein C14orf50 homolog	0	0	0	1	1	16.6667	Group 1 only	0.20226
CN112_MOUSE	(Q9CR63) Protein C14orf112 homolog precursor	1	1	16.6667	0	0	0	Group 0 only	0.27893
CN130_MOUSE	(Q8BU04) Protein C14orf130 homolog	1	1	16.6667	0	0	0	Group 0 only	0.27893
Q66HG3	Beta-Ala-His dipeptidase (EC 3.4.13.20) (Carnosine dipeptidase 1)(CNDP dipeptidase 1).	0	0	0	1	1	16.6667	Group 1 only	0.20226
Q61330	Contactin-2 OS=Mus musculus GN=Cntn2 PE=1 SV=2	0	0	0	1	1	16.6667	Group 1 only	0.20226
P11087	Collagen alpha-1(I) chain precursor (Alpha-1 type I collagen).	5	30	100	6	20	100	-0.257727	0.53385
P02454	Collagen alpha-1(I) chain precursor (Alpha-1 type I collagen).	6	73	100	4	53	83.3333	-0.134669	0.60415
P02466	Collagen alpha-2(I) chain precursor (Alpha-2 type I collagen).	1	1	16.6667	0	0	0	Group 0 only	0.27893
P12387	Complement C3 OS=Cavia porcellus GN=C3 PE=1 SV=2	1	7	83.3333	3	3	50	-0.895157	0.35187
P01027	Complement C3 OS=Mus musculus GN=C3 PE=1 SV=3	1	2	33.3333	2	4	50	1.32724	0.27128
Q8BPI9	Collagen alpha-2(IV) chain precursor (Canstatin).	2	9	83.3333	1	4	50	-0.84269	0.3158
Q9JI03	Collagen alpha-1(V) chain precursor.	1	2	33.3333	0	0	0	Group 0 only	0.12572
Q04857	Collagen alpha-1(VI) chain precursor.	0	0	0	1	1	16.6667	Group 1 only	0.20226
Q05306	Collagen alpha-1(X) chain precursor.	1	13	83.3333	1	12	83.3333	0.211758	0.71427
Q9DBL7	Bifunctional coenzyme A synthase OS=Mus musculus GN=Coasy PE=1 SV=2	1	1	16.6667	1	2	16.6667	1.32724	0.43663
Q8CIM4	Protein cordon-bleu.	0	0	0	1	1	16.6667	Group 1 only	0.20226
O35206	Collagen alpha-1(XV) chain OS=Mus musculus GN=Col15a1 PE=1 SV=2	1	1	16.6667	0	0	0	Group 0 only	0.27893
Q07563	Collagen alpha-1(XVII) chain OS=Mus musculus GN=Col17a1 PE=1 SV=3	1	1	16.6667	0	0	0	Group 0 only	0.27893
Q5XJY5	Coatomer subunit delta OS=Mus musculus GN=Arcn1 PE=1 SV=2	1	1	16.6667	0	0	0	Group 0 only	0.27893
Q8R1S0	Ubiquinone biosynthesis monooxygenase COQ6, mitochondrial OS=Mus musculus GN=Coq6 PE=1 SV=3	0	0	0	1	1	16.6667	Group 1 only	0.20226
P12787	Cytochrome c oxidase subunit 5A, mitochondrial OS=Mus musculus GN=Cox5a PE=1 SV=2	1	3	33.3333	1	1	16.6667	-1.25773	0.4222
P19536	Cytochrome c oxidase subunit 5B, mitochondrial OS=Mus musculus GN=Cox5b PE=1 SV=1	0	0	0	1	1	16.6667	Group 1 only	0.20226
Q6V3W6	Coiled-coil domain-containing protein C16orf50 homolog(Spermatogenesis related gene in late stages of spermatogenesis cellsprotein) (SRG-L).	1	1	16.6667	0	0	0	Group 0 only	0.27893
P56654	Cytochrome P450 2C37 (EC 1.14.14.1) (CYPIIC37).	0	0	0	1	1	16.6667	Group 1 only	0.20226
P33267	Cytochrome P450 2F2 OS=Mus musculus GN=Cyp2f2 PE=1 SV=1	0	0	0	1	1	16.6667	Group 1 only	0.20226
Q64481	Cytochrome P450 3A16 OS=Mus musculus GN=Cyp3a16 PE=2 SV=2	0	0	0	1	1	16.6667	Group 1 only	0.20226
P15129	Cytochrome P450 4B1 OS=Rattus norvegicus GN=Cyp4b1 PE=1 SV=3	0	0	0	1	1	16.6667	Group 1 only	0.20226
Q8WTY4	Anamorsin OS=Mus musculus GN=Ciapin1 PE=1 SV=1	1	1	16.6667	0	0	0	Group 0 only	0.27893
Q9EPU4	Cleavage and polyadenylation specificity factor subunit 1 (Cleavageand polyadenylation specificity factor 160 kDa subunit) (CPSF 160 kDasubunit).	0	0	0	1	1	16.6667	Group 1 only	0.20226
P97742	Carnitine O-palmitoyltransferase 1, liver isoform OS=Mus musculus GN=Cpt1a PE=1 SV=4	1	1	16.6667	0	0	0	Group 0 only	0.27893
CR034_MOUSE	(Q8CDV0) Protein C18orf34 homolog	1	1	16.6667	0	0	0	Group 0 only	0.27893
CR054_MOUSE	(Q8CB14) Protein C18orf54 homolog precursor	1	1	16.6667	0	0	0	Group 0 only	0.27893
Q5UEM7	cAMP responsive element-binding protein 3-like protein 4 (Androgen-induced basic leucine zipper protein) (AIbZIP).	1	1	16.6667	0	0	0	Group 0 only	0.27893
Q9JJU9	Beta-crystallin B3 OS=Mus musculus GN=Crybb3 PE=2 SV=3	1	1	16.6667	0	0	0	Group 0 only	0.27893
CRTC_CRIGR	(Q8K3H7) Calreticulin precursor (CRP55) (Calregulin) (HACBP) (ERp60)	1	1	16.6667	3	8	33.3333	3.32724	0.0049409
P23927	Alpha-crystallin B chain OS=Mus musculus GN=Cryab PE=1 SV=2	1	2	33.3333	0	0	0	Group 0 only	0.12572
P23928	Alpha-crystallin B chain (Alpha(B)-crystallin).	0	0	0	1	2	16.6667	Group 1 only	0.071341
P09581	Macrophage colony-stimulating factor 1 receptor OS=Mus musculus GN=Csf1r PE=1 SV=3	1	1	16.6667	0	0	0	Group 0 only	0.27893
Q62915	Peripheral plasma membrane protein CASK (EC 2.7.11.1)(Calcium/calmodulin-dependent serine protein kinase).	0	0	0	1	1	16.6667	Group 1 only	0.20226
Q9ERB4	Versican core protein (Fragments) OS=Rattus norvegicus GN=Vcan PE=2 SV=2	0	0	0	1	1	16.6667	Group 1 only	0.20226
Q9EPL2	Calsyntenin-1 OS=Mus musculus GN=Clstn1 PE=1 SV=1	0	0	0	1	1	16.6667	Group 1 only	0.20226
O88712	C-terminal-binding protein 1 OS=Mus musculus GN=Ctbp1 PE=1 SV=2	1	3	50	1	1	16.6667	-1.25773	0.4222
Q61164	Transcriptional repressor CTCF OS=Mus musculus GN=Ctcf PE=1 SV=2	1	1	16.6667	0	0	0	Group 0 only	0.27893
Q8R311	cTAGE family member 5 OS=Mus musculus GN=Ctage5 PE=1 SV=1	0	0	0	1	1	16.6667	Group 1 only	0.20226
Q8VII6	Choline transporter-like protein 1 OS=Rattus norvegicus GN=Slc44a1 PE=1 SV=1	1	1	16.6667	0	0	0	Group 0 only	0.27893
CTN3_MOUSE	(Q65CL1) Alpha-3 catenin (Alpha T-catenin) (Cadherin-associated protein)	0	0	0	1	1	16.6667	Group 1 only	0.20226
Q9WU82	Catenin beta-1 (Beta-catenin).	1	1	16.6667	0	0	0	Group 0 only	0.27893
P49025	Citron Rho-interacting kinase (EC 2.7.11.1) (CRIK) (Rho-interacting,serine/threonine-protein kinase 21).	1	6	50	1	3	50	-0.672765	0.50023
Q9WTX6	Cullin-1 OS=Mus musculus GN=Cul1 PE=1 SV=1	1	1	16.6667	0	0	0	Group 0 only	0.27893
P08050	Gap junction alpha-1 protein (Connexin-43) (Cx43) (Gap junction 43 kDaheart protein).	2	3	33.3333	0	0	0	Group 0 only	0.060745
Q9D0M3	Cytochrome c1, heme protein, mitochondrial OS=Mus musculus GN=Cyc1 PE=1 SV=1	0	0	0	1	1	16.6667	Group 1 only	0.20226
Q61093	Cytochrome b-245 heavy chain OS=Mus musculus GN=Cybb PE=1 SV=1	1	1	16.6667	0	0	0	Group 0 only	0.27893
Q80TQ2	Ubiquitin carboxyl-terminal hydrolase CYLD OS=Mus musculus GN=Cyld PE=1 SV=2	1	1	16.6667	1	1	16.6667	0.327235	0.87271
Q8BPM0	Disheveled-associated activator of morphogenesis 1 OS=Mus musculus GN=Daam1 PE=1 SV=4	0	0	0	1	3	33.3333	Group 1 only	0.027203
Q6VGS5	Protein Daple (Dvl-associating protein with a high frequency ofleucine residues).	2	4	33.3333	1	2	16.6667	-0.672765	0.58203
DDEF1_MOUSE	(Q9QWY8) 130-kDa phosphatidylinositol 4,5-biphosphate-dependent ARF1 GTPase-activating protein (PIP2-dependent ARF1 GAP) (ADP-ribosylation factor-directed GTPase-activating protein 1) (ARF GTPase-activating protein 1) (Development and differe	1	2	33.3333	1	2	33.3333	0.327235	0.82075
Q80Y44	Probable ATP-dependent RNA helicase DDX10 OS=Mus musculus GN=Ddx10 PE=1 SV=2	0	0	0	1	1	16.6667	Group 1 only	0.20226
Q9QY16	ATP-dependent RNA helicase DDX25 (EC 3.6.1.-) (DEAD box protein 25)(Gonadotropin-regulated testicular RNA helicase).	1	1	16.6667	0	0	0	Group 0 only	0.27893
DDX39_MOUSE	(Q8VDW0) ATP-dependent RNA helicase DDX39 (EC 3.6.1.-) (DEAD box protein 39)	0	0	0	1	1	16.6667	Group 1 only	0.20226
Q8K4L0	ATP-dependent RNA helicase DDX54 OS=Mus musculus GN=Ddx54 PE=1 SV=1	1	1	16.6667	1	1	16.6667	0.327235	0.87271
P02541	Desmin.	11	68	83.3333	11	87	100	0.682716	0.0032997
P48675	Desmin.	26	570	100	20	429	100	-0.0827488	0.36891
DGKD_MESAU	(Q64398) Diacylglycerol kinase delta (EC 2.7.1.107) (Diglyceride kinase delta) (DGK-delta) (DAG kinase delta) (130 kDa diacylglycerol kinase) (Diacylglycerol kinase, eta)	1	1	16.6667	0	0	0	Group 0 only	0.27893
DHCA_MOUSE	(P48758) Carbonyl reductase [NADPH] 1 (EC 1.1.1.184) (NADPH-dependent carbonyl reductase 1)	0	0	0	1	1	16.6667	Group 1 only	0.20226
Q58NB6	Dehydrogenase/reductase SDR family member 9 OS=Mus musculus GN=Dhrs9 PE=2 SV=2	1	1	16.6667	1	1	16.6667	0.327235	0.87271
Q9D415	Disks large-associated protein 1 OS=Mus musculus GN=Dlgap1 PE=1 SV=3	0	0	0	1	1	16.6667	Group 1 only	0.20226
P11531	Dystrophin.	2	3	50	1	2	33.3333	-0.257727	0.84403
Q9QYJ3	DnaJ homolog subfamily B member 1 (Heat shock 40 kDa protein 1) (Heatshock protein 40) (HSP40).	1	1	16.6667	0	0	0	Group 0 only	0.27893
DNL3_MOUSE	(P97386) DNA ligase 3 (EC 6.5.1.1) (DNA ligase III) (Polydeoxyribonucleotide synthase [ATP] 3)	0	0	0	1	1	16.6667	Group 1 only	0.20226
Q9QY48	Deoxyribonuclease-2-beta precursor (EC 3.1.22.1) (Deoxyribonuclease IIbeta) (DNase II beta) (DNase2-like acid DNase) (DNase II-like acidDNase) (Endonuclease DLAD).	1	1	16.6667	1	1	16.6667	0.327235	0.87271
Q9QZK9	Deoxyribonuclease-2-beta OS=Rattus norvegicus GN=Dnase2b PE=1 SV=1	1	1	16.6667	0	0	0	Group 0 only	0.27893
P70611	Double C2-like domain-containing protein alpha (Doc2-alpha).	1	1	16.6667	0	0	0	Group 0 only	0.27893
Q8C147	Dedicator of cytokinesis protein 8 OS=Mus musculus GN=Dock8 PE=1 SV=4	0	0	0	1	1	16.6667	Group 1 only	0.20226
Q9JIW4	DNA-directed DNA/RNA polymerase mu OS=Mus musculus GN=Polm PE=1 SV=2	1	2	16.6667	0	0	0	Group 0 only	0.12572
Q61493	DNA polymerase zeta catalytic subunit OS=Mus musculus GN=Rev3l PE=1 SV=3	0	0	0	1	1	16.6667	Group 1 only	0.20226
O08553	Dihydropyrimidinase-related protein 2 OS=Mus musculus GN=Dpysl2 PE=1 SV=2	0	0	0	1	1	16.6667	Group 1 only	0.20226
P55850	Desmocollin-3 precursor.	1	3	50	1	1	16.6667	-1.25773	0.4222
P55266	Double-stranded RNA-specific adenosine deaminase (EC 3.5.4.-) (DRADA).	0	0	0	1	1	16.6667	Group 1 only	0.20226
DX26B_MOUSE	(Q8BND4) Protein DDX26B	1	5	50	1	1	16.6667	-1.99469	0.14917
Q64428	Trifunctional enzyme subunit alpha, mitochondrial precursor (TP-alpha)[Includes: Long-chain enoyl-CoA hydratase (EC 4.2.1.17); Long chain 3-hydroxyacyl-CoA dehydrogenase (EC 1.1.1.211)].	2	2	33.3333	0	0	0	Group 0 only	0.12572
Q61508	Extracellular matrix protein 1 precursor (Secretory component p85).	1	24	100	1	22	100	0.201705	0.63621
P52592	Sphingosine 1-phosphate receptor Edg-5 (S1P receptor Edg-5)(Lysophospholipid receptor B2) (Endothelial differentiation G-proteincoupled receptor 5) (Sphingosine 1-phosphate receptor 2) (S1P2).	1	1	16.6667	0	0	0	Group 0 only	0.27893
O35393	Ephrin-B3 OS=Mus musculus GN=Efnb3 PE=1 SV=1	1	1	16.6667	0	0	0	Group 0 only	0.27893
P07522	Pro-epidermal growth factor OS=Rattus norvegicus GN=Egf PE=1 SV=2	1	1	16.6667	0	0	0	Group 0 only	0.27893
P41971	ETS domain-containing protein Elk-3 (ETS-related protein NET) (ETS-related protein ERP).	1	1	16.6667	0	0	0	Group 0 only	0.27893
P62869	Transcription elongation factor B polypeptide 2 OS=Mus musculus GN=Tceb2 PE=1 SV=1	1	1	16.6667	0	0	0	Group 0 only	0.27893
EMR4_MOUSE	(Q91ZE5) EGF-like module-containing mucin-like hormone receptor-like 4 precursor (EGF-like module-containing mucin-like receptor EMR4) (F4/80-like-receptor) (Seven-span membrane protein FIRE)	1	1	16.6667	0	0	0	Group 0 only	0.27893
P17182	Alpha-enolase OS=Mus musculus GN=Eno1 PE=1 SV=3	0	0	0	1	1	16.6667	Group 1 only	0.20226
P08712	Endoplasmin (Fragment) OS=Mesocricetus auratus GN=HSP90B1 PE=1 SV=1	1	1	16.6667	0	0	0	Group 0 only	0.27893
Q61772	Ephrin type-A receptor 7 precursor (EC 2.7.10.1) (Tyrosine-proteinkinase receptor EHK-3) (EPH homology kinase 3) (Embryonic brainkinase) (EBK) (Developmental kinase 1) (MDK-1).	1	2	33.3333	0	0	0	Group 0 only	0.12572
Q8VEH5	EPM2A-interacting protein 1 OS=Mus musculus GN=Epm2aip1 PE=1 SV=1	1	1	16.6667	0	0	0	Group 0 only	0.27893
Q62956	Receptor tyrosine-protein kinase erbB-4 precursor (EC 2.7.10.1).	1	2	33.3333	0	0	0	Group 0 only	0.12572
Q6PH08	ERC protein 2 OS=Mus musculus GN=Erc2 PE=1 SV=2	0	0	0	1	1	16.6667	Group 1 only	0.20226
P84089	Enhancer of rudimentary homolog.	1	2	16.6667	0	0	0	Group 0 only	0.12572
Q8BFZ9	Erlin-2 precursor (Endoplasmic reticulum lipid raft-associated protein2) (Stomatin-prohibitin-flotillin-HflC/K domain-containing protein 2)(SPFH domain-containing protein 2).	1	3	50	0	0	0	Group 0 only	0.060745
Q9Z2E3	Serine/threonine-protein kinase/endoribonuclease IRE2 precursor(Inositol-requiring protein 2) (IRE1b) (Ire1-beta) (Endoplasmicreticulum-to-nucleus signaling 2) (mIre1) [Includes: Serine/threonine-protein kinase (EC 2.7.11.1); Endoribonuclease (EC 3.1.26.-)].	1	1	16.6667	0	0	0	Group 0 only	0.27893
P14404	MDS1 and EVI1 complex locus protein EVI1 OS=Mus musculus GN=Mecom PE=1 SV=1	1	1	16.6667	0	0	0	Group 0 only	0.27893
Q8R313	Exocyst complex component 6 OS=Mus musculus GN=Exoc6 PE=1 SV=2	1	1	16.6667	0	0	0	Group 0 only	0.27893
Q9JK82	Exostosin-1 (EC 2.4.1.224) (EC 2.4.1.225) (Heparan sulfatecopolymerase) (Multiple exostoses protein 1 homolog).	1	1	16.6667	0	0	0	Group 0 only	0.27893
O35552	6-phosphofructo-2-kinase/fructose-2,6-bisphosphatase 3 OS=Rattus norvegicus GN=Pfkfb3 PE=2 SV=1	0	0	0	1	1	16.6667	Group 1 only	0.20226
Q91Y47	Coagulation factor XI OS=Mus musculus GN=F11 PE=2 SV=2	0	0	0	1	1	16.6667	Group 1 only	0.20226
Q8BGI4	Protein FAM13A OS=Mus musculus GN=Fam13a PE=1 SV=1	1	1	16.6667	0	0	0	Group 0 only	0.27893
P97612	Fatty-acid amide hydrolase 1 (EC 3.1.-.-) (Oleamide hydrolase 1)(Anandamide amidohydrolase 1).	1	1	16.6667	0	0	0	Group 0 only	0.27893
Q80V62	Fanconi anemia group D2 protein homolog OS=Mus musculus GN=Fancd2 PE=1 SV=2	0	0	0	1	1	16.6667	Group 1 only	0.20226
Q9QVP9	Protein tyrosine kinase 2 beta (EC 2.7.10.2) (Focal adhesion kinase 2)(FADK 2) (Proline-rich tyrosine kinase 2) (Cell adhesion kinase beta)(CAK beta) (Calcium-dependent tyrosine kinase) (CADTK) (Relatedadhesion focal tyrosine kinase) (RAFTK).	0	0	0	1	3	16.6667	Group 1 only	0.027203
Q8BGE5	Fanconi anemia group M protein homolog OS=Mus musculus GN=Fancm PE=1 SV=3	1	3	33.3333	0	0	0	Group 0 only	0.060745
P19096	Fatty acid synthase OS=Mus musculus GN=Fasn PE=1 SV=2	1	1	16.6667	0	0	0	Group 0 only	0.27893
P12785	Fatty acid synthase OS=Rattus norvegicus GN=Fasn PE=1 SV=3	0	0	0	1	1	16.6667	Group 1 only	0.20226
Q7TPD1	F-box only protein 11 OS=Mus musculus GN=Fbxo11 PE=1 SV=3	1	1	16.6667	0	0	0	Group 0 only	0.27893
Q9CQ24	F-box only protein 36 OS=Mus musculus GN=Fbxo36 PE=1 SV=1	0	0	0	1	1	16.6667	Group 1 only	0.20226
P02773	Alpha-fetoprotein OS=Rattus norvegicus GN=Afp PE=2 SV=1	1	2	16.6667	0	0	0	Group 0 only	0.12572
P97515	Alpha-2-HS-glycoprotein OS=Meriones unguiculatus GN=AHSG PE=1 SV=1	1	1	16.6667	1	4	33.3333	2.32724	0.10212
Q69ZL1	FYVE, RhoGEF and PH domain-containing protein 6 OS=Mus musculus GN=Fgd6 PE=1 SV=2	1	10	66.6667	1	4	33.3333	-0.994693	0.22451
P11276	Fibronectin OS=Mus musculus GN=Fn1 PE=1 SV=4	4	5	16.6667	0	0	0	Group 0 only	0.015475
P04937	Fibronectin precursor (FN).	6	16	83.3333	4	12	50	-0.0878021	0.87321
Q8BTM8	Filamin-A (Alpha-filamin) (Filamin-1) (Endothelial actin-bindingprotein) (Actin-binding protein 280) (ABP-280) (Nonmuscle filamin).	1	1	16.6667	1	1	16.6667	0.327235	0.87271
Q9JL04	Formin-2.	1	1	16.6667	0	0	0	Group 0 only	0.27893
Q8CCH7	Zinc finger protein ZFPM2 OS=Mus musculus GN=Zfpm2 PE=1 SV=2	0	0	0	1	1	16.6667	Group 1 only	0.20226
P51145	Fos-related antigen 2 OS=Rattus norvegicus GN=Fosl2 PE=1 SV=2	1	1	16.6667	0	0	0	Group 0 only	0.27893
P42346	FKBP12-rapamycin complex-associated protein (FK506-binding protein 12-rapamycin complex-associated protein 1) (Rapamycin target protein)(RAPT1) (Mammalian target of rapamycin) (mTOR).	0	0	0	1	1	16.6667	Group 1 only	0.20226
Q684R7	FRAS1-related extracellular matrix protein 1 OS=Mus musculus GN=Frem1 PE=1 SV=1	1	1	16.6667	0	0	0	Group 0 only	0.27893
Q5STE3	Follistatin-related protein 4 precursor (Follistatin-like 4) (m-D/Bsp120I 1-1).	1	3	33.3333	0	0	0	Group 0 only	0.060745
P97807	Fumarate hydratase, mitochondrial OS=Mus musculus GN=Fh PE=1 SV=3	0	0	0	1	1	16.6667	Group 1 only	0.20226
Q6PB97	F-box/LRR-repeat protein 19 OS=Mus musculus GN=Fbxl19 PE=2 SV=1	1	3	33.3333	1	7	66.6667	1.54963	0.10153
Q9QZH7	F-box/LRR-repeat protein 20 (F-box and leucine-rich repeat protein 20)(F-box/LRR-repeat protein 2-like).	0	0	0	1	1	16.6667	Group 1 only	0.20226
G3P1_JACOR	(P80534) Glyceraldehyde-3-phosphate dehydrogenase, muscle (EC 1.2.1.12) (GAPDH)	1	1	16.6667	1	2	16.6667	1.32724	0.43663
P17244	Glyceraldehyde-3-phosphate dehydrogenase (EC 1.2.1.12) (GAPDH).	1	9	50	1	1	16.6667	-2.84269	0.017208
P04797	Glyceraldehyde-3-phosphate dehydrogenase (EC 1.2.1.12) (GAPDH) (38 kDaBFA-dependent ADP-ribosylation substrate) (BARS-38).	4	37	100	1	16	66.6667	-0.882218	0.034487
Q8CFX1	GDH/6PGL endoplasmic bifunctional protein precursor [Includes: Glucose1-dehydrogenase (EC 1.1.1.47) (Hexose-6-phosphate dehydrogenase); 6-phosphogluconolactonase (EC 3.1.1.31) (6PGL)].	1	8	83.3333	1	3	50	-1.0878	0.24261
Q5SSG4	GAS2-like protein 2 OS=Mus musculus GN=Gas2l2 PE=2 SV=1	1	2	33.3333	0	0	0	Group 0 only	0.12572
Q8BHN3	Neutral alpha-glucosidase AB precursor (EC 3.2.1.84) (Glucosidase IIsubunit alpha) (Alpha glucosidase 2).	1	1	16.6667	0	0	0	Group 0 only	0.27893
P62881	Guanine nucleotide-binding protein subunit beta-5 OS=Mus musculus GN=Gnb5 PE=1 SV=1	1	1	16.6667	0	0	0	Group 0 only	0.27893
Q9R1D7	Golgi-specific brefeldin A-resistance guanine nucleotide exchange factor 1 OS=Cricetulus griseus GN=GBF1 PE=1 SV=1	1	6	83.3333	1	11	66.6667	1.2017	0.091667
P63216	Guanine nucleotide-binding protein G(I)/G(S)/G(O) subunit gamma-3 OS=Mus musculus GN=Gng3 PE=1 SV=1	1	1	16.6667	0	0	0	Group 0 only	0.27893
P62812	Gamma-aminobutyric acid receptor subunit alpha-1 OS=Mus musculus GN=Gabra1 PE=1 SV=1	1	1	16.6667	0	0	0	Group 0 only	0.27893
P82976	Homeobox protein GBX-1 OS=Mus musculus GN=Gbx1 PE=2 SV=2	0	0	0	1	1	16.6667	Group 1 only	0.20226
Q91W43	Glycine dehydrogenase (decarboxylating), mitochondrial OS=Mus musculus GN=Gldc PE=1 SV=1	1	3	50	1	9	66.6667	1.9122	0.030973
O54865	Guanylate cyclase soluble subunit beta-1 OS=Mus musculus GN=Gucy1b3 PE=1 SV=1	0	0	0	1	1	16.6667	Group 1 only	0.20226
P13020	Gelsolin OS=Mus musculus GN=Gsn PE=1 SV=3	2	2	33.3333	0	0	0	Group 0 only	0.12572
Q68FP1	Gelsolin precursor (Actin-depolymerizing factor) (ADF) (Brevin).	3	22	50	2	5	66.6667	-1.81027	0.0045615
P03995	Glial fibrillary acidic protein OS=Mus musculus GN=Gfap PE=1 SV=4	2	6	50	2	2	33.3333	-1.25773	0.25635
P47819	Glial fibrillary acidic protein (GFAP).	1	5	16.6667	0	0	0	Group 0 only	0.015475
P70338	Zinc finger protein Gfi-1 OS=Mus musculus GN=Gfi1 PE=1 SV=2	1	2	16.6667	1	5	66.6667	1.64916	0.14743
Q8R0H9	ADP-ribosylation factor-binding protein GGA1 OS=Mus musculus GN=Gga1 PE=1 SV=1	1	3	16.6667	0	0	0	Group 0 only	0.060745
P07314	Gamma-glutamyltranspeptidase 1 OS=Rattus norvegicus GN=Ggt1 PE=1 SV=4	1	6	66.6667	1	6	83.3333	0.327235	0.69473
P13264	Glutaminase kidney isoform, mitochondrial OS=Rattus norvegicus GN=Gls PE=1 SV=2	1	1	16.6667	0	0	0	Group 0 only	0.27893
O08795	Glucosidase 2 subunit beta precursor (Glucosidase II subunit beta)(Protein kinase C substrate, 60.1 kDa protein, heavy chain) (PKCSH)(80K-H protein).	1	1	16.6667	1	1	16.6667	0.327235	0.87271
P98192	Dihydroxyacetone phosphate acyltransferase OS=Mus musculus GN=Gnpat PE=1 SV=1	1	1	16.6667	1	2	33.3333	1.32724	0.43663
Q91VW5	Golgin subfamily A member 4 OS=Mus musculus GN=Golga4 PE=1 SV=2	1	1	16.6667	0	0	0	Group 0 only	0.27893
GON4_RAT	(Q535K8) Protein GON4 (GON-4 homolog) (GON-4-like protein)	0	0	0	1	1	16.6667	Group 1 only	0.20226
Q8C419	Probable G-protein coupled receptor 158 OS=Mus musculus GN=Gpr158 PE=1 SV=2	0	0	0	1	1	16.6667	Group 1 only	0.20226
Q91XR9	Phospholipid hydroperoxide glutathione peroxidase, nuclear OS=Mus musculus GN=Gpx4 PE=1 SV=3	1	1	16.6667	0	0	0	Group 0 only	0.27893
O35205	Granzyme K precursor (EC 3.4.21.-).	1	1	16.6667	0	0	0	Group 0 only	0.27893
Q60760	Growth factor receptor-bound protein 10 OS=Mus musculus GN=Grb10 PE=1 SV=2	0	0	0	1	1	16.6667	Group 1 only	0.20226
Q03160	Growth factor receptor-bound protein 7 OS=Mus musculus GN=Grb7 PE=1 SV=1	1	1	16.6667	0	0	0	Group 0 only	0.27893
Q5SNZ0	Girdin (Girders of actin filament) (Akt phosphorylation enhancer)(APE) (Hook-related protein 1) (HkRP1) (G alpha-interacting vesicle-associated protein) (GIV).	1	19	100	1	19	100	0.327235	0.48495
Q8BMF5	Glutamate receptor ionotropic, kainate 4 OS=Mus musculus GN=Grik4 PE=2 SV=2	0	0	0	1	1	16.6667	Group 1 only	0.20226
GRIPE_MOUSE	(Q6GYP7) GTPase-activating RapGAP domain-like 1 (GAP-related-interacting partner to E12) (GRIPE) (Tuberin-like protein 1)	2	3	33.3333	0	0	0	Group 0 only	0.060745
GRK7_SPETR	(Q9Z2G7) G protein-coupled receptor kinase 7 precursor (EC 2.7.1.-) (G protein-coupled receptor kinase GRK7)	1	1	16.6667	0	0	0	Group 0 only	0.27893
P35349	Metabotropic glutamate receptor 6 precursor (mGluR6).	0	0	0	1	1	16.6667	Group 1 only	0.20226
P23785	Granulins precursor [Contains: Acrogranin; Granulin-1 (Granulin G);Granulin-2 (Granulin F); Granulin-3 (Granulin B) (Epithelin-2);Granulin-4 (Granulin A) (Epithelin-1); Granulin-5 (Granulin C);Granulin-6 (Granulin D); Granulin-7 (Granulin E)].	0	0	0	1	3	50	Group 1 only	0.027203
O35501	Stress-70 protein, mitochondrial OS=Cricetulus griseus GN=HSPA9 PE=2 SV=1	1	1	16.6667	0	0	0	Group 0 only	0.27893
P48721	Stress-70 protein, mitochondrial precursor (75 kDa glucose-regulatedprotein) (GRP 75) (Heat shock 70 kDa protein 9) (Peptide-bindingprotein 74) (PBP74) (MTHSP70) (Mortalin).	3	3	50	3	6	33.3333	1.32724	0.17786
P07823	78 kDa glucose-regulated protein OS=Mesocricetus auratus GN=HSPA5 PE=1 SV=1	0	0	0	2	3	33.3333	Group 1 only	0.027203
P06761	78 kDa glucose-regulated protein precursor (GRP 78) (Heat shock 70 kDaprotein 5) (Immunoglobulin heavy chain-binding protein) (BiP)(Steroidogenesis-activator polypeptide).	6	68	100	8	52	100	-0.0597877	0.82186
O09131	Glutathione S-transferase omega-1 OS=Mus musculus GN=Gsto1 PE=1 SV=2	1	2	33.3333	1	1	16.6667	-0.672765	0.69713
GU33_RAT	(P35896) Putative gustatory receptor clone PTE33 (Fragment)	1	1	16.6667	0	0	0	Group 0 only	0.27893
P43275	Histone H1.1 OS=Mus musculus GN=Hist1h1a PE=1 SV=2	0	0	0	2	3	16.6667	Group 1 only	0.027203
P15864	Histone H1.2 (H1 VAR.1) (H1c).	2	14	83.3333	4	19	100	0.767808	0.12787
P15865	Histone H1.2 (H1d).	4	87	100	4	91	100	0.392087	0.070055
P43276	Histone H1.5 (H1 VAR.5) (H1b).	1	22	100	1	27	100	0.622691	0.13155
P22752	Histone H2A type 1 OS=Mus musculus GN=Hist1h2ab PE=1 SV=3	2	2	16.6667	3	8	33.3333	2.32724	0.020792
P02262	Histone H2A type 1.	0	0	0	1	2	16.6667	Group 1 only	0.071341
Q6GSS7	Histone H2A type 2-A (H2A.2) (H2a-614) (H2a-615).	1	4	50	0	0	0	Group 0 only	0.030352
P0C0S7	Histone H2A.Z (H2A/z).	1	1	16.6667	1	3	33.3333	1.9122	0.21292
Q00729	Histone H2B type 1-A (Histone H2B, testis) (Testis-specific histoneH2B).	0	0	0	2	7	16.6667	Group 1 only	0.00074173
H2B1_MOUSE	(P10853) Histone H2B F (H2B 291A)	4	29	83.3333	3	38	100	0.717182	0.042531
Q00715	Histone H2B type 1.	2	25	66.6667	4	41	100	1.04093	0.0037647
P68433	Histone H3.1 OS=Mus musculus GN=Hist1h3a PE=1 SV=2	3	3	50	2	3	33.3333	0.327235	0.78139
Q64400	Histone H3.2.	1	1	16.6667	1	5	33.3333	2.64916	0.048421
P62806	Histone H4 OS=Mus musculus GN=Hist1h4a PE=1 SV=2	2	4	33.3333	0	0	0	Group 0 only	0.030352
P62804	Histone H4 [Contains: Osteogenic growth peptide (OGP)].	1	20	100	3	39	100	1.29071	0.00077678
P14439	H-2 class II histocompatibility antigen, E-U alpha chain OS=Mus musculus GN=H2-Ea PE=2 SV=2	0	0	0	1	1	16.6667	Group 1 only	0.20226
HAS2_MOUSE	(P70312) Hyaluronan synthase 2 (EC 2.4.1.212) (Hyaluronate synthase 2) (Hyaluronic acid synthase 2) (HA synthase 2)	0	0	0	1	1	16.6667	Group 1 only	0.20226
P06467	Hemoglobin subunit zeta OS=Mus musculus GN=Hbz PE=2 SV=2	1	2	33.3333	1	1	16.6667	-0.672765	0.69713
P01947	Hemoglobin subunit alpha OS=Cavia porcellus GN=HBA PE=1 SV=2	1	1	16.6667	0	0	0	Group 0 only	0.27893
P19014	Hemoglobin subunit alpha (Hemoglobin alpha chain) (Alpha-globin).	1	63	100	1	70	100	0.479239	0.055622
P20854	Hemoglobin subunit alpha (Hemoglobin alpha chain) (Alpha-globin).	2	3	33.3333	0	0	0	Group 0 only	0.060745
P01945	Hemoglobin subunit alpha (Hemoglobin alpha chain) (Alpha-globin).	1	31	100	1	13	83.3333	-0.926521	0.043753
P01946	Hemoglobin subunit alpha-1/2 (Hemoglobin alpha-1/2 chain) (Alpha-1/2-globin).	1	37	83.3333	1	16	50	-0.882218	0.034487
P02088	Hemoglobin subunit beta-1 OS=Mus musculus GN=Hbb-b1 PE=1 SV=2	2	3	33.3333	0	0	0	Group 0 only	0.060745
P29626	Hemoglobin subunit beta-Y (Hemoglobin beta-Y chain) (Beta-Y-globin).	1	33	100	1	16	66.6667	-0.717159	0.094542
P29627	Hemoglobin subunit beta-Z (Hemoglobin beta-Z chain) (Beta-Z-globin)(Fragment).	1	3	33.3333	1	2	33.3333	-0.257727	0.84403
P20855	Hemoglobin subunit beta (Hemoglobin beta chain) (Beta-globin).	1	70	100	1	63	100	0.175232	0.48489
HC127_MOUSE	(Q68FG0) Hepatocellular carcinoma-associated antigen 127 homolog	1	1	16.6667	1	1	16.6667	0.327235	0.87271
HELI_MOUSE	(P81183) Zinc finger protein Helios	1	1	16.6667	0	0	0	Group 0 only	0.27893
Q8VC19	5-aminolevulinate synthase, nonspecific, mitochondrial OS=Mus musculus GN=Alas1 PE=1 SV=2	1	1	16.6667	0	0	0	Group 0 only	0.27893
Q9JKY5	Huntingtin-interacting protein 1-related protein OS=Mus musculus GN=Hip1r PE=1 SV=2	0	0	0	2	2	33.3333	Group 1 only	0.071341
P17425	Hydroxymethylglutaryl-CoA synthase, cytoplasmic (EC 2.3.3.10) (HMG-CoAsynthase) (3-hydroxy-3-methylglutaryl coenzyme A synthase).	0	0	0	1	1	16.6667	Group 1 only	0.20226
P38060	Hydroxymethylglutaryl-CoA lyase, mitochondrial OS=Mus musculus GN=Hmgcl PE=1 SV=2	1	1	16.6667	0	0	0	Group 0 only	0.27893
Q7TMK9	Heterogeneous nuclear ribonucleoprotein Q OS=Mus musculus GN=Syncrip PE=1 SV=2	1	1	16.6667	0	0	0	Group 0 only	0.27893
P27605	Hypoxanthine-guanine phosphoribosyltransferase (EC 2.4.2.8) (HGPRT)(HGPRTase).	1	1	16.6667	0	0	0	Group 0 only	0.27893
HRB2_MOUSE	(Q8BGA5) HIV-1 Rev-binding protein 2 homolog	1	1	16.6667	0	0	0	Group 0 only	0.27893
HRX_MOUSE	(P55200) Zinc finger protein HRX (ALL-1) (Fragment)	1	1	16.6667	0	0	0	Group 0 only	0.27893
Q9CZJ2	Heat shock 70 kDa protein 12B.	0	0	0	1	1	16.6667	Group 1 only	0.20226
HSP47_MOUSE	(P19324) 47 kDa heat shock protein precursor (Collagen-binding protein 1) (Serine protease inhibitor J6)	8	39	83.3333	9	42	83.3333	0.434151	0.17598
HSP47_RAT	(P29457) 47 kDa heat shock protein precursor (Collagen-binding protein 1) (GP46)	3	31	66.6667	3	9	33.3333	-1.45704	0.0039169
P63018	Heat shock cognate 71 kDa protein (Heat shock 70 kDa protein 8).	2	5	50	1	1	16.6667	-1.99469	0.14917
HTF9C_MOUSE	(Q8BNV1) HpaII tiny fragments locus 9c protein	0	0	0	1	1	16.6667	Group 1 only	0.20226
Q9JIY5	Serine protease HTRA2, mitochondrial OS=Mus musculus GN=Htra2 PE=1 SV=2	0	0	0	1	1	16.6667	Group 1 only	0.20226
O88866	Hormonally up-regulated neu tumor-associated kinase OS=Mus musculus GN=Hunk PE=2 SV=1	1	1	16.6667	0	0	0	Group 0 only	0.27893
Q7TMY8	E3 ubiquitin-protein ligase HUWE1 OS=Mus musculus GN=Huwe1 PE=1 SV=5	0	0	0	1	1	16.6667	Group 1 only	0.20226
P48794	Hyaluronidase PH-20 OS=Mus musculus GN=Spam1 PE=1 SV=2	0	0	0	1	1	16.6667	Group 1 only	0.20226
Q9D379	Epoxide hydrolase 1 OS=Mus musculus GN=Ephx1 PE=1 SV=2	1	1	16.6667	0	0	0	Group 0 only	0.27893
P22889	Islet amyloid polypeptide OS=Octodon degus GN=IAPP PE=3 SV=1	1	1	16.6667	0	0	0	Group 0 only	0.27893
P47877	Insulin-like growth factor-binding protein 2 OS=Mus musculus GN=Igfbp2 PE=2 SV=2	0	0	0	1	1	16.6667	Group 1 only	0.20226
Q9D6R2	Isocitrate dehydrogenase [NAD] subunit alpha, mitochondrial OS=Mus musculus GN=Idh3a PE=1 SV=1	0	0	0	1	2	33.3333	Group 1 only	0.071341
O89113	Immediate early response gene 5 protein OS=Mus musculus GN=Ier5 PE=2 SV=1	1	1	16.6667	0	0	0	Group 0 only	0.27893
Q6ZWX6	Eukaryotic translation initiation factor 2 subunit 1 OS=Mus musculus GN=Eif2s1 PE=1 SV=3	1	1	16.6667	0	0	0	Group 0 only	0.27893
IF34_MOUSE	(Q9Z1D1) Eukaryotic translation initiation factor 3 subunit 4 (eIF-3 delta) (eIF3 p44) (eIF-3 RNA-binding subunit) (eIF3 p42) (Eif3p42) (eIF3g)	1	1	16.6667	0	0	0	Group 0 only	0.27893
P07350	Interferon alpha-6 OS=Mus musculus GN=Ifna6 PE=2 SV=1	1	1	16.6667	0	0	0	Group 0 only	0.27893
P19182	Interferon-related developmental regulator 1 OS=Mus musculus GN=Ifrd1 PE=1 SV=2	0	0	0	1	1	16.6667	Group 1 only	0.20226
Q61371	Intraflagellar transport protein 88 homolog OS=Mus musculus GN=Ift88 PE=1 SV=2	1	1	16.6667	0	0	0	Group 0 only	0.27893
O88351	Inhibitor of nuclear factor kappa-B kinase subunit beta OS=Mus musculus GN=Ikbkb PE=1 SV=1	0	0	0	1	1	16.6667	Group 1 only	0.20226
Q9Z1Y5	Interleukin-10 OS=Cavia porcellus GN=IL10 PE=3 SV=1	1	7	83.3333	1	3	33.3333	-0.895157	0.35187
O35736	Interleukin-6 OS=Marmota monax GN=IL6 PE=2 SV=1	0	0	0	1	1	16.6667	Group 1 only	0.20226
Q62611	Interleukin-1 receptor-like 1 precursor (Fos-responsive gene 1protein) (Fit-1).	1	1	16.6667	1	2	33.3333	1.32724	0.43663
P70168	Importin subunit beta-1 OS=Mus musculus GN=Kpnb1 PE=1 SV=2	1	1	16.6667	0	0	0	Group 0 only	0.27893
Q8CAQ8	Mitochondrial inner membrane protein (Mitofilin).	3	21	33.3333	1	1	16.6667	-4.06508	2.0867e-05
Q9WU62	Inner centromere protein OS=Mus musculus GN=Incenp PE=1 SV=2	1	1	16.6667	0	0	0	Group 0 only	0.27893
INIB_RAT	(P26376) Interferon-inducible protein	0	0	0	1	3	50	Group 1 only	0.027203
Q9EPW0	Type I inositol 3,4-bisphosphate 4-phosphatase OS=Mus musculus GN=Inpp4a PE=1 SV=1	1	1	16.6667	0	0	0	Group 0 only	0.27893
Q04758	cAMP-dependent protein kinase inhibitor beta OS=Mus musculus GN=Pkib PE=3 SV=1	1	1	16.6667	0	0	0	Group 0 only	0.27893
Q8K2V6	Importin-11 OS=Mus musculus GN=Ipo11 PE=1 SV=1	1	1	16.6667	0	0	0	Group 0 only	0.27893
Q8K4B2	Interleukin-1 receptor-associated kinase 3 OS=Mus musculus GN=Irak3 PE=1 SV=2	0	0	0	1	1	16.6667	Group 1 only	0.20226
IRK3_MOUSE	(P63250) G protein-activated inward rectifier potassium channel 1 (GIRK1) (Potassium channel, inwardly rectifying subfamily J member 3) (Inward rectifier K(+) channel Kir3.1)	0	0	0	1	1	16.6667	Group 1 only	0.20226
Q9ER75	Iroquois-class homeodomain protein IRX-6 OS=Mus musculus GN=Irx6 PE=2 SV=2	1	1	16.6667	0	0	0	Group 0 only	0.27893
Q6IE47	Serine protease inhibitor Kazal-type 6 precursor.	0	0	0	1	7	33.3333	Group 1 only	0.00074173
P43406	Integrin alpha-V OS=Mus musculus GN=Itgav PE=1 SV=2	1	1	16.6667	0	0	0	Group 0 only	0.27893
P11835	Integrin beta-2 OS=Mus musculus GN=Itgb2 PE=1 SV=2	2	7	83.3333	0	0	0	Group 0 only	0.0041749
Q61702	Inter-alpha-trypsin inhibitor heavy chain H1 precursor (ITI heavychain H1) (Inter-alpha-inhibitor heavy chain 1).	1	1	16.6667	0	0	0	Group 0 only	0.27893
P11881	Inositol 1,4,5-trisphosphate receptor type 1 OS=Mus musculus GN=Itpr1 PE=1 SV=2	2	2	33.3333	0	0	0	Group 0 only	0.12572
Q63269	Inositol 1,4,5-trisphosphate receptor type 3 OS=Rattus norvegicus GN=Itpr3 PE=1 SV=1	1	1	16.6667	0	0	0	Group 0 only	0.27893
Q62137	Tyrosine-protein kinase JAK3 OS=Mus musculus GN=Jak3 PE=1 SV=2	1	1	16.6667	0	0	0	Group 0 only	0.27893
Q63272	Tyrosine-protein kinase JAK3 OS=Rattus norvegicus GN=Jak3 PE=2 SV=1	0	0	0	1	1	16.6667	Group 1 only	0.20226
K0494_MOUSE	(Q8BGQ6) Protein KIAA0494	1	1	16.6667	0	0	0	Group 0 only	0.27893
Q3UHU5	Uncharacterized protein KIAA0802.	0	0	0	1	1	16.6667	Group 1 only	0.20226
K0831_MOUSE	(Q8CDJ3) Protein KIAA0831	1	2	33.3333	0	0	0	Group 0 only	0.12572
Q8K3V7	UPF0258 protein KIAA1024 OS=Mus musculus GN=Kiaa1024 PE=1 SV=1	1	1	16.6667	0	0	0	Group 0 only	0.27893
Q9WTP6	Adenylate kinase 2, mitochondrial OS=Mus musculus GN=Ak2 PE=1 SV=5	1	1	16.6667	0	0	0	Group 0 only	0.27893
P29411	GTP:AMP phosphotransferase AK3, mitochondrial OS=Rattus norvegicus GN=Ak3 PE=2 SV=2	0	0	0	1	1	16.6667	Group 1 only	0.20226
P97924	Kalirin (Huntingtin-associated protein-interacting protein) (ProteinDuo) (Kalirin) (PAM COOH-terminal interactor protein 10) (P-CIP10).	0	0	0	1	1	16.6667	Group 1 only	0.20226
Q8K0T4	Katanin p60 ATPase-containing subunit A-like 1 OS=Mus musculus GN=Katnal1 PE=1 SV=1	1	1	16.6667	0	0	0	Group 0 only	0.27893
Q8BVP5	Casein kinase I isoform gamma-2 OS=Mus musculus GN=Csnk1g2 PE=1 SV=1	1	1	16.6667	0	0	0	Group 0 only	0.27893
Q91VB2	Calcium/calmodulin-dependent protein kinase type 1G OS=Mus musculus GN=Camk1g PE=1 SV=1	1	1	16.6667	0	0	0	Group 0 only	0.27893
P30275	Creatine kinase U-type, mitochondrial OS=Mus musculus GN=Ckmt1 PE=1 SV=1	1	1	16.6667	0	0	0	Group 0 only	0.27893
Q80UN1	BTB/POZ domain-containing protein KCTD9 OS=Mus musculus GN=Kctd9 PE=2 SV=1	1	3	33.3333	1	2	16.6667	-0.257727	0.84403
Q9D2Z8	Kinesin-like protein KIF12 OS=Mus musculus GN=Kif12 PE=1 SV=1	1	1	16.6667	0	0	0	Group 0 only	0.27893
Q60575	Kinesin-like protein KIF1B OS=Mus musculus GN=Kif1b PE=1 SV=2	0	0	0	1	1	16.6667	Group 1 only	0.20226
Q922S8	Kinesin-like protein KIF2C OS=Mus musculus GN=Kif2c PE=1 SV=1	1	4	66.6667	1	2	33.3333	-0.672765	0.58203
KIF4A_MOUSE	(P33174) Chromosome-associated kinesin KIF4A (Chromokinesin)	1	1	16.6667	0	0	0	Group 0 only	0.27893
P70188	Kinesin-associated protein 3 OS=Mus musculus GN=Kifap3 PE=1 SV=1	1	2	16.6667	1	5	50	1.64916	0.14743
O35231	Kinesin-like protein KIFC3 OS=Mus musculus GN=Kifc3 PE=1 SV=4	1	1	16.6667	0	0	0	Group 0 only	0.27893
Q9R008	Mevalonate kinase (EC 2.7.1.36) (MK).	0	0	0	1	1	16.6667	Group 1 only	0.20226
Q7TSU7	Kin of IRRE-like protein 2 OS=Mus musculus GN=Kirrel2 PE=1 SV=1	1	9	50	1	3	16.6667	-1.25773	0.16448
P37285	Kinesin light chain 1 OS=Rattus norvegicus GN=Klc1 PE=1 SV=2	1	3	50	0	0	0	Group 0 only	0.060745
Q80TF4	Kelch-like protein 13 OS=Mus musculus GN=Klhl13 PE=2 SV=3	1	1	16.6667	0	0	0	Group 0 only	0.27893
Q60682	Killer cell lectin-like receptor 8 (T-cell surface glycoprotein Ly-49H) (Lymphocyte antigen 49h) (Ly-49h).	1	47	100	1	47	100	0.327235	0.27204
Q64649	Phosphorylase b kinase regulatory subunit alpha, skeletal muscle isoform OS=Rattus norvegicus GN=Phka1 PE=1 SV=2	0	0	0	1	1	16.6667	Group 1 only	0.20226
Q7TSH2	Phosphorylase b kinase regulatory subunit beta OS=Mus musculus GN=Phkb PE=1 SV=1	0	0	0	1	1	16.6667	Group 1 only	0.20226
Q62101	Serine/threonine-protein kinase D1 OS=Mus musculus GN=Prkd1 PE=1 SV=2	1	4	33.3333	0	0	0	Group 0 only	0.030352
P11980	Pyruvate kinase isozymes M1/M2 (EC 2.7.1.40) (Pyruvate kinase muscleisozyme).	1	3	33.3333	0	0	0	Group 0 only	0.060745
Q6S5J6	Krev interaction trapped protein 1 (Krev interaction trapped 1)(Cerebral cavernous malformations 1 protein homolog).	0	0	0	1	1	16.6667	Group 1 only	0.20226
Q9WUT3	Ribosomal protein S6 kinase alpha-2 OS=Mus musculus GN=Rps6ka2 PE=1 SV=1	0	0	0	1	1	16.6667	Group 1 only	0.20226
P01681	Ig kappa chain V region S211.	0	0	0	1	1	16.6667	Group 1 only	0.20226
Q9CXF0	Kynureninase OS=Mus musculus GN=Kynu PE=1 SV=3	1	1	16.6667	0	0	0	Group 0 only	0.27893
Q61292	Laminin subunit beta-2 OS=Mus musculus GN=Lamb2 PE=1 SV=2	0	0	0	1	1	16.6667	Group 1 only	0.20226
O89112	LanC-like protein 1 OS=Mus musculus GN=Lancl1 PE=1 SV=1	0	0	0	1	1	16.6667	Group 1 only	0.20226
Q80U72	Protein LAP4 (Protein scribble homolog).	1	1	16.6667	0	0	0	Group 0 only	0.27893
Q8BWW4	La-related protein 4 OS=Mus musculus GN=Larp4 PE=1 SV=2	0	0	0	1	1	16.6667	Group 1 only	0.20226
Q8BYR2	Serine/threonine-protein kinase LATS1 OS=Mus musculus GN=Lats1 PE=1 SV=3	0	0	0	1	1	16.6667	Group 1 only	0.20226
Q9JKS4	LIM domain-binding protein 3 OS=Mus musculus GN=Ldb3 PE=1 SV=1	0	0	0	1	1	16.6667	Group 1 only	0.20226
P06151	L-lactate dehydrogenase A chain OS=Mus musculus GN=Ldha PE=1 SV=3	1	1	16.6667	0	0	0	Group 0 only	0.27893
P00342	L-lactate dehydrogenase C chain (EC 1.1.1.27) (LDH-C) (LDH testissubunit) (LDH-X).	0	0	0	1	1	16.6667	Group 1 only	0.20226
P35952	Low-density lipoprotein receptor OS=Rattus norvegicus GN=Ldlr PE=1 SV=1	1	1	16.6667	0	0	0	Group 0 only	0.27893
P97590	Galectin-7 OS=Rattus norvegicus GN=Lgals7 PE=2 SV=4	1	1	16.6667	0	0	0	Group 0 only	0.27893
LGP1_MOUSE	(Q99J23) Protein D11Lgp1 precursor	1	11	83.3333	1	3	50	-1.54723	0.072522
LHR2A_MOUSE	(Q99KC8) Loss of heterozygosity 11 chromosomal region 2 gene A protein homolog	1	1	16.6667	0	0	0	Group 0 only	0.27893
O88951	Protein lin-7 homolog B OS=Mus musculus GN=Lin7b PE=1 SV=2	0	0	0	1	1	16.6667	Group 1 only	0.20226
Q8C8U0	Liprin-beta-1 OS=Mus musculus GN=Ppfibp1 PE=1 SV=3	2	2	33.3333	0	0	0	Group 0 only	0.12572
P11152	Lipoprotein lipase precursor (EC 3.1.1.34) (LPL).	1	1	16.6667	0	0	0	Group 0 only	0.27893
Q62902	ERGIC-53 protein precursor (ER-Golgi intermediate compartment 53 kDaprotein) (Lectin, mannose-binding 1) (p58).	1	5	50	0	0	0	Group 0 only	0.015475
P14733	Lamin-B1 OS=Mus musculus GN=Lmnb1 PE=1 SV=3	1	1	16.6667	0	0	0	Group 0 only	0.27893
Q8BFW7	Lipoma-preferred partner homolog OS=Mus musculus GN=Lpp PE=1 SV=1	0	0	0	1	1	16.6667	Group 1 only	0.20226
Q66HD6	Leucine-rich repeat-containing protein 18 OS=Rattus norvegicus GN=Lrrc18 PE=2 SV=1	1	2	33.3333	0	0	0	Group 0 only	0.12572
Q8BMT4	Leucine-rich repeat-containing protein 33 precursor.	1	2	33.3333	1	2	33.3333	0.327235	0.82075
Q5RJR8	Leucine-rich repeat-containing protein 59 (Protein p34).	1	1	16.6667	0	0	0	Group 0 only	0.27893
Q66JT1	Volume-regulated anion channel subunit LRRC8E OS=Mus musculus GN=Lrrc8e PE=2 SV=2	0	0	0	1	1	16.6667	Group 1 only	0.20226
Q60664	Lymphoid-restricted membrane protein OS=Mus musculus GN=Lrmp PE=1 SV=1	2	3	50	0	0	0	Group 0 only	0.060745
Q91VN0	Low-density lipoprotein receptor-related protein 5 OS=Mus musculus GN=Lrp5 PE=1 SV=3	0	0	0	1	1	16.6667	Group 1 only	0.20226
O88572	Low-density lipoprotein receptor-related protein 6 OS=Mus musculus GN=Lrp6 PE=1 SV=1	1	1	16.6667	0	0	0	Group 0 only	0.27893
Q8BGA3	Leucine-rich repeat transmembrane neuronal protein 2 precursor.	1	1	16.6667	0	0	0	Group 0 only	0.27893
P19973	Lymphocyte-specific protein 1 OS=Mus musculus GN=Lsp1 PE=1 SV=2	0	0	0	1	1	16.6667	Group 1 only	0.20226
O35099	Mitogen-activated protein kinase kinase kinase 5 OS=Mus musculus GN=Map3k5 PE=1 SV=3	1	16	100	1	13	100	0.0276752	0.95904
O09159	Lysosomal alpha-mannosidase OS=Mus musculus GN=Man2b1 PE=1 SV=4	1	3	33.3333	0	0	0	Group 0 only	0.060745
Q9WU40	Inner nuclear membrane protein Man1 (LEM domain-containing protein 3).	1	1	16.6667	0	0	0	Group 0 only	0.27893
P14873	Microtubule-associated protein 1B OS=Mus musculus GN=Map1b PE=1 SV=2	1	1	16.6667	1	1	16.6667	0.327235	0.87271
Q3UMW7	MAP kinase-activated protein kinase 3 OS=Mus musculus GN=Mapkapk3 PE=1 SV=2	0	0	0	1	1	16.6667	Group 1 only	0.20226
Q9R1L5	Microtubule-associated serine/threonine-protein kinase 1 (EC 2.7.11.1)(Syntrophin-associated serine/threonine-protein kinase).	1	1	16.6667	0	0	0	Group 0 only	0.27893
Q810W7	Microtubule-associated serine/threonine-protein kinase 1 (EC 2.7.11.1)(Syntrophin-associated serine/threonine-protein kinase).	0	0	0	1	1	16.6667	Group 1 only	0.20226
O89029	Matrilin-4 OS=Mus musculus GN=Matn4 PE=1 SV=1	1	1	16.6667	0	0	0	Group 0 only	0.27893
Q7TPV4	Myb-binding protein 1A OS=Mus musculus GN=Mybbp1a PE=1 SV=2	0	0	0	1	1	16.6667	Group 1 only	0.20226
Q9Z2D8	Methyl-CpG-binding domain protein 3 OS=Mus musculus GN=Mbd3 PE=1 SV=1	0	0	0	1	1	16.6667	Group 1 only	0.20226
Q9WTZ3	Membrane-bound transcription factor site-1 protease precursor(EC 3.4.21.112) (S1P endopeptidase) (Site-1 protease)(Subtilisin/kexin isozyme 1) (SKI-1).	1	1	16.6667	0	0	0	Group 0 only	0.27893
MCM3A_MOUSE	(Q9WUU9) 80 kda MCM3-associated protein (GANP protein)	1	1	16.6667	0	0	0	Group 0 only	0.27893
O35164	Mast cell protease 9 OS=Mus musculus GN=Mcpt9 PE=2 SV=1	1	1	16.6667	0	0	0	Group 0 only	0.27893
Q5U2M8	Mediator of DNA damage checkpoint protein 1 OS=Rattus norvegicus GN=Mdc1 PE=1 SV=2	1	2	33.3333	0	0	0	Group 0 only	0.12572
P04636	Malate dehydrogenase, mitochondrial precursor (EC 1.1.1.37).	0	0	0	1	1	16.6667	Group 1 only	0.20226
Q9Z2D6	Methyl-CpG-binding protein 2 OS=Mus musculus GN=Mecp2 PE=1 SV=1	1	1	16.6667	0	0	0	Group 0 only	0.27893
Q00566	Methyl-CpG-binding protein 2 (MeCP-2 protein) (MeCP2).	0	0	0	1	1	16.6667	Group 1 only	0.20226
Q9D7W5	Mediator of RNA polymerase II transcription subunit 8 homolog(Activator-recruited cofactor 32 kDa component) (ARC32).	1	6	66.6667	1	3	50	-0.672765	0.50023
P28825	Meprin A subunit alpha OS=Mus musculus GN=Mep1a PE=1 SV=4	1	1	16.6667	0	0	0	Group 0 only	0.27893
P57097	Tyrosine-protein kinase Mer OS=Rattus norvegicus GN=Mertk PE=2 SV=1	1	3	50	0	0	0	Group 0 only	0.060745
P97523	Hepatocyte growth factor receptor precursor (EC 2.7.10.1) (HGFreceptor) (Scatter factor receptor) (SF receptor) (HGF/SF receptor)(Met proto-oncogene tyrosine kinase) (c-Met).	0	0	0	1	1	16.6667	Group 1 only	0.20226
P08011	Microsomal glutathione S-transferase 1 (EC 2.5.1.18) (Microsomal GST-1) (Microsomal GST-I).	1	6	66.6667	0	0	0	Group 0 only	0.0079984
Q80SY4	E3 ubiquitin-protein ligase MIB1 (EC 6.3.2.-) (Mind bomb homolog 1)(DAPK-interacting protein 1) (DIP-1).	1	1	16.6667	0	0	0	Group 0 only	0.27893
Q8R516	E3 ubiquitin-protein ligase MIB2 OS=Mus musculus GN=Mib2 PE=1 SV=2	1	1	16.6667	1	3	33.3333	1.9122	0.21292
Q9JM52	Misshapen-like kinase 1 OS=Mus musculus GN=Mink1 PE=1 SV=3	1	1	16.6667	0	0	0	Group 0 only	0.27893
Q99KX1	Myeloid leukemia factor 2 OS=Mus musculus GN=Mlf2 PE=1 SV=1	1	1	16.6667	0	0	0	Group 0 only	0.27893
P13832	Myosin regulatory light chain 2-A, smooth muscle isoform (Myosin RLC-A).	2	4	50	1	2	33.3333	-0.672765	0.58203
Q9WTR0	Matrix metalloproteinase-16 OS=Mus musculus GN=Mmp16 PE=2 SV=3	1	5	66.6667	0	0	0	Group 0 only	0.015475
Q69ZX6	MORC family CW-type zinc finger protein 2A (Zinc finger CW-typecoiled-coil domain protein 1).	2	2	33.3333	0	0	0	Group 0 only	0.12572
P00536	Proto-oncogene serine/threonine-protein kinase mos OS=Mus musculus GN=Mos PE=2 SV=2	1	1	16.6667	1	3	33.3333	1.9122	0.21292
P16036	Phosphate carrier protein, mitochondrial precursor (PTP) (Solutecarrier family 25 member 3).	0	0	0	1	6	66.6667	Group 1 only	0.0017877
O55164	Multiple PDZ domain protein (Multi-PDZ domain protein 1).	0	0	0	1	2	33.3333	Group 1 only	0.071341
Q7TT50	Serine/threonine-protein kinase MRCK beta (EC 2.7.11.1) (CDC42-bindingprotein kinase beta) (Myotonic dystrophy kinase-related CDC42-bindingkinase beta) (Myotonic dystrophy protein kinase-like beta) (MRCK beta)(DMPK-like beta).	1	1	16.6667	0	0	0	Group 0 only	0.27893
Q9R1S7	Multidrug resistance-associated protein 6 OS=Mus musculus GN=Abcc6 PE=1 SV=3	1	7	50	1	8	66.6667	0.519881	0.48569
Q8K4B0	Metastasis-associated protein MTA1 OS=Mus musculus GN=Mta1 PE=1 SV=1	1	1	16.6667	0	0	0	Group 0 only	0.27893
Q8C3P7	N6-adenosine-methyltransferase subunit METTL3 OS=Mus musculus GN=Mettl3 PE=1 SV=2	0	0	0	1	3	33.3333	Group 1 only	0.027203
P55158	Microsomal triglyceride transfer protein large subunit OS=Mesocricetus auratus GN=MTTP PE=2 SV=1	0	0	0	1	1	16.6667	Group 1 only	0.20226
Q63661	Mucin-4 precursor (Pancreatic adenocarcinoma mucin) (Testis mucin)(Ascites sialoglycoprotein) (ASGP) (Sialomucin complex) (Pre-sialomucin complex) (pSMC) [Contains: Mucin-4 alpha chain (Ascitessialoglycoprotein 1) (ASGP-1); Mucin-4 beta chain (Ascitessialoglycoprotein 2) (ASGP-2)].	1	1	16.6667	0	0	0	Group 0 only	0.27893
P28665	Murinoglobulin-1 precursor (MuG1).	0	0	0	1	1	16.6667	Group 1 only	0.20226
Q4VA55	MUM1-like protein 1 (Mutated melanoma-associated antigen 1-likeprotein 1).	1	1	16.6667	0	0	0	Group 0 only	0.27893
P16332	Methylmalonyl-CoA mutase, mitochondrial precursor (EC 5.4.99.2) (MCM)(Methylmalonyl-CoA isomerase).	1	14	66.6667	1	6	33.3333	-0.895157	0.18797
Q6VBQ5	Myeloid-associated differentiation marker (Myeloid up-regulatedprotein).	1	14	66.6667	1	15	100	0.426771	0.42607
Q7TPH6	E3 ubiquitin-protein ligase MYCBP2 OS=Mus musculus GN=Mycbp2 PE=1 SV=2	1	2	33.3333	1	1	16.6667	-0.672765	0.69713
P22555	Myc proto-oncogene protein OS=Marmota monax GN=MYC PE=2 SV=2	0	0	0	1	1	16.6667	Group 1 only	0.20226
P22366	Myeloid differentiation primary response protein MyD88 OS=Mus musculus GN=Myd88 PE=1 SV=3	1	1	16.6667	0	0	0	Group 0 only	0.27893
Q61879	Myosin-10 OS=Mus musculus GN=Myh10 PE=1 SV=2	7	27	100	4	19	83.3333	-0.179725	0.67639
Q9JLT0	Myosin-10 (Myosin heavy chain 10) (Myosin heavy chain, nonmuscle IIb)(Nonmuscle myosin heavy chain IIb) (NMMHC II-b) (NMMHC-IIB) (Cellularmyosin heavy chain, type B) (Nonmuscle myosin heavy chain-B) (NMMHC-B).	9	39	100	1	1	16.6667	-4.95817	7.0986e-10
O08638	Myosin-11 OS=Mus musculus GN=Myh11 PE=1 SV=1	2	5	50	0	0	0	Group 0 only	0.015475
P13539	Myosin-6 OS=Mesocricetus auratus GN=MYH6 PE=2 SV=2	1	1	16.6667	0	0	0	Group 0 only	0.27893
Q8VDD5	Myosin-9 (Myosin heavy chain 9) (Myosin heavy chain, nonmuscle IIa)(Nonmuscle myosin heavy chain IIa) (NMMHC II-a) (NMMHC-IIA) (Cellularmyosin heavy chain, type A) (Nonmuscle myosin heavy chain-A) (NMMHC-A).	24	90	100	10	24	100	-1.57966	1.8446e-07
Q62812	Myosin-9 (Myosin heavy chain 9) (Myosin heavy chain, nonmuscle IIa)(Nonmuscle myosin heavy chain IIa) (NMMHC II-a) (NMMHC-IIA) (Cellularmyosin heavy chain, type A) (Nonmuscle myosin heavy chain-A) (NMMHC-A).	55	583	100	21	198	100	-1.23076	3.755e-28
P16409	Myosin light polypeptide 3 (Myosin light chain 1, slow-twitch muscleB/ventricular isoform) (MLC1SB) (Ventricular/slow twitch myosin alkalilight chain).	1	6	33.3333	0	0	0	Group 0 only	0.0079984
Q60605	Myosin light polypeptide 6 OS=Mus musculus GN=Myl6 PE=1 SV=3	6	75	100	3	39	83.3333	-0.616181	0.027441
Q64119	Myosin light polypeptide 6 (Smooth muscle and nonmuscle myosin lightchain alkali 6) (Myosin light chain alkali 3) (Myosin light chain 3)(MLC-3) (LC17).	9	233	100	7	189	100	0.0252917	0.85792
Q9WTI7	Myosin-Ic (Myosin I beta) (MMIb).	1	8	66.6667	1	3	33.3333	-1.0878	0.24261
Q64331	Unconventional myosin-VI OS=Mus musculus GN=Myo6 PE=1 SV=1	1	1	16.6667	0	0	0	Group 0 only	0.27893
Q9QY06	Unconventional myosin-IXb OS=Mus musculus GN=Myo9b PE=1 SV=2	1	1	16.6667	0	0	0	Group 0 only	0.27893
Q69ZN7	Myoferlin (Fer-1-like protein 3).	1	1	16.6667	0	0	0	Group 0 only	0.27893
Q9JK37	Myozenin-1 OS=Mus musculus GN=Myoz1 PE=1 SV=1	1	1	16.6667	0	0	0	Group 0 only	0.27893
Q9JJW5	Myozenin-2 OS=Mus musculus GN=Myoz2 PE=1 SV=1	1	3	50	0	0	0	Group 0 only	0.060745
Q8BG95	Protein phosphatase 1 regulatory subunit 12B OS=Mus musculus GN=Ppp1r12b PE=1 SV=2	0	0	0	1	1	16.6667	Group 1 only	0.20226
Q8K3I4	Rab effector MyRIP OS=Mus musculus GN=Myrip PE=1 SV=1	1	1	16.6667	0	0	0	Group 0 only	0.27893
P97500	Myelin transcription factor 1-like protein OS=Mus musculus GN=Myt1l PE=1 SV=2	0	0	0	1	1	16.6667	Group 1 only	0.20226
O35589	NGFI-A-binding protein 1 OS=Mesocricetus auratus GN=NAB1 PE=2 SV=1	1	3	50	1	3	50	0.327235	0.78139
P48766	Sodium/calcium exchanger 1 OS=Cavia porcellus GN=SLC8A1 PE=2 SV=1	1	1	16.6667	1	5	50	2.64916	0.048421
Q8R4H7	N-acetylglutamate synthase, mitochondrial OS=Mus musculus GN=Nags PE=1 SV=2	0	0	0	1	1	16.6667	Group 1 only	0.20226
NALP6_MOUSE	(Q91WS2) NACHT-, LRR- and PYD-containing protein 6 (PYRIN-containing APAF1-like protein 5-like)	0	0	0	1	1	16.6667	Group 1 only	0.20226
Q80WY3	Nanos homolog 1 OS=Mus musculus GN=Nanos1 PE=2 SV=2	1	1	16.6667	0	0	0	Group 0 only	0.27893
NARG1_MOUSE	(Q80UM3) NMDA receptor-regulated protein 1 (N-terminal aceyltransferase 1) (Tubedown-1 protein)	0	0	0	1	2	16.6667	Group 1 only	0.071341
P20070	NADH-cytochrome b5 reductase 3 (EC 1.6.2.2) (Cytochrome b5 reductase)(B5R) (Diaphorase-1) [Contains: NADH-cytochrome b5 reductase 3membrane-bound form; NADH-cytochrome b5 reductase 3 soluble form].	1	1	16.6667	0	0	0	Group 0 only	0.27893
NCB5R_RAT	(P20070) NADH-cytochrome b5 reductase (EC 1.6.2.2) (B5R) (Diaphorase-1) (Cytochrome b5 reductase 3) [Contains: NADH-cytochrome b5 reductase membrane-bound form; NADH-cytochrome b5 reductase soluble form]	1	1	16.6667	0	0	0	Group 0 only	0.27893
P97369	Neutrophil cytosol factor 4 (NCF-4) (Neutrophil NADPH oxidase factor4) (p40-phox) (p40phox).	1	1	16.6667	1	4	50	2.32724	0.10212
O09000	Nuclear receptor coactivator 3 OS=Mus musculus GN=Ncoa3 PE=1 SV=2	0	0	0	1	1	16.6667	Group 1 only	0.20226
Q91W39	Nuclear receptor coactivator 5 OS=Mus musculus GN=Ncoa5 PE=1 SV=1	1	2	33.3333	2	3	50	0.912198	0.48288
Q60974	Nuclear receptor corepressor 1 OS=Mus musculus GN=Ncor1 PE=1 SV=1	1	1	16.6667	0	0	0	Group 0 only	0.27893
P48986	Neurogenic differentiation factor 6 OS=Mus musculus GN=Neurod6 PE=2 SV=1	1	1	16.6667	0	0	0	Group 0 only	0.27893
P48744	Norrin precursor (Norrie disease protein homolog).	1	18	100	1	21	100	0.549628	0.23472
Q9ERS2	NADH dehydrogenase [ubiquinone] 1 alpha subcomplex subunit 13(EC 1.6.5.3) (EC 1.6.99.3) (NADH-ubiquinone oxidoreductase B16.6subunit) (Complex I-B16.6) (CI-B16.6) (Gene associated with retinoic-interferon-induced mortality 19 protein) (GRIM-19) (Cell death-regulatory protein GRIM-19).	1	1	16.6667	0	0	0	Group 0 only	0.27893
Q9R0A5	Serine/threonine-protein kinase Nek3 OS=Mus musculus GN=Nek3 PE=1 SV=2	1	3	33.3333	1	5	66.6667	1.0642	0.30284
P19426	Negative elongation factor E OS=Mus musculus GN=Nelfe PE=1 SV=2	1	2	33.3333	1	1	16.6667	-0.672765	0.69713
Q6IUR5	Neudesin OS=Rattus norvegicus GN=Nenf PE=2 SV=1	0	0	0	1	2	33.3333	Group 1 only	0.071341
O09118	Netrin-1 OS=Mus musculus GN=Ntn1 PE=1 SV=3	1	2	33.3333	0	0	0	Group 0 only	0.12572
P35455	Vasopressin-neurophysin 2-copeptin OS=Mus musculus GN=Avp PE=2 SV=1	1	1	16.6667	0	0	0	Group 0 only	0.27893
Q04690	Neurofibromin OS=Mus musculus GN=Nf1 PE=1 SV=1	0	0	0	1	1	16.6667	Group 1 only	0.20226
P16884	Neurofilament heavy polypeptide (NF-H) (Neurofilament triplet Hprotein) (200 kDa neurofilament protein).	1	1	16.6667	0	0	0	Group 0 only	0.27893
P01139	Beta-nerve growth factor OS=Mus musculus GN=Ngf PE=1 SV=2	1	12	83.3333	1	7	83.3333	-0.450372	0.50656
NI8M_MOUSE	(Q9CQ75) NADH-ubiquinone oxidoreductase B8 subunit (EC 1.6.5.3) (EC 1.6.99.3) (Complex I-B8) (CI-B8)	1	1	16.6667	0	0	0	Group 0 only	0.27893
Q6KCD5	Nipped-B-like protein (Delangin homolog) (SCC2 homolog).	0	0	0	1	1	16.6667	Group 1 only	0.20226
NKP1_RAT	(P18291) Natural killer cell protease 1 precursor (EC 3.4.21.-) (RNKP-1) (Fragmentin) (Granzyme B)	1	1	16.6667	0	0	0	Group 0 only	0.27893
Q99K10	Neuroligin-1 OS=Mus musculus GN=Nlgn1 PE=1 SV=2	0	0	0	1	1	16.6667	Group 1 only	0.20226
Q91Y26	Nucleolar complex protein 3 homolog OS=Cricetulus griseus GN=NOC3L PE=2 SV=1	0	0	0	1	2	33.3333	Group 1 only	0.071341
P41777	Nucleolar and coiled-body phosphoprotein 1 OS=Rattus norvegicus GN=Nolc1 PE=1 SV=1	1	1	16.6667	0	0	0	Group 0 only	0.27893
O35516	Neurogenic locus notch homolog protein 2 OS=Mus musculus GN=Notch2 PE=1 SV=1	0	0	0	1	1	16.6667	Group 1 only	0.20226
Q61982	Neurogenic locus notch homolog protein 3 OS=Mus musculus GN=Notch3 PE=1 SV=1	1	1	16.6667	1	1	16.6667	0.327235	0.87271
Q9R172	Neurogenic locus notch homolog protein 3 precursor (Notch 3)[Contains: Notch 3 extracellular truncation; Notch 3 intracellulardomain].	1	2	16.6667	0	0	0	Group 0 only	0.12572
P13084	Nucleophosmin (NPM) (Nucleolar phosphoprotein B23) (Numatrin)(Nucleolar protein NO38).	2	4	33.3333	2	2	33.3333	-0.672765	0.58203
Q9JJ09	Sodium-dependent phosphate transport protein 2B OS=Rattus norvegicus GN=Slc34a2 PE=1 SV=1	0	0	0	1	1	16.6667	Group 1 only	0.20226
P35739	High affinity nerve growth factor receptor OS=Rattus norvegicus GN=Ntrk1 PE=1 SV=1	1	1	16.6667	0	0	0	Group 0 only	0.27893
P52590	Nuclear pore complex protein Nup107 (Nucleoporin Nup107) (107 kDanucleoporin) (p105).	1	1	16.6667	0	0	0	Group 0 only	0.27893
Q9JI85	Nucleobindin-2 precursor (DNA-binding protein NEFA).	1	1	16.6667	0	0	0	Group 0 only	0.27893
P09405	Nucleolin OS=Mus musculus GN=Ncl PE=1 SV=2	1	5	50	1	2	33.3333	-0.994693	0.39041
NUCM_MOUSE	(Q91WD5) NADH-ubiquinone oxidoreductase 49 kDa subunit, mitochondrial precursor (EC 1.6.5.3) (EC 1.6.99.3) (Complex I-49KD) (CI-49KD)	1	2	33.3333	0	0	0	Group 0 only	0.12572
Q99P69	Kinetochore protein Nuf2 (Cell division cycle-associated protein 1).	1	1	16.6667	1	1	16.6667	0.327235	0.87271
Q68FY1	Nucleoporin NUP53 (Nuclear pore complex protein Nup53) (NucleoporinNup35) (35 kDa nucleoporin).	1	2	33.3333	0	0	0	Group 0 only	0.12572
Q8BJ71	Nuclear pore complex protein Nup93 (Nucleoporin Nup93) (93 kDanucleoporin) (CBP-interacting protein 4).	1	4	33.3333	0	0	0	Group 0 only	0.030352
OBFC1_MOUSE	(Q8K2X3) Oligonucleotide/oligosaccharide-binding fold-containing protein 1	1	1	16.6667	1	2	33.3333	1.32724	0.43663
Q60890	Olfactory receptor 11 OS=Mus musculus GN=Olfr11 PE=3 SV=2	0	0	0	1	1	16.6667	Group 1 only	0.20226
Q9JK30	Origin recognition complex subunit 3 OS=Mus musculus GN=Orc3 PE=1 SV=1	1	4	50	1	2	16.6667	-0.672765	0.58203
Q5U1X1	Oligoribonuclease, mitochondrial precursor (EC 3.1.-.-) (Smallfragment nuclease) (RNA exonuclease 2 homolog).	0	0	0	1	1	16.6667	Group 1 only	0.20226
Q8CI95	Oxysterol-binding protein-related protein 11 (OSBP-related protein 11)(ORP-11).	1	1	16.6667	0	0	0	Group 0 only	0.27893
Q9ESF1	Otoferlin OS=Mus musculus GN=Otof PE=1 SV=1	1	7	83.3333	1	5	66.6667	-0.158191	0.85104
Q62010	Oviduct-specific glycoprotein OS=Mus musculus GN=Ovgp1 PE=2 SV=1	0	0	0	1	1	16.6667	Group 1 only	0.20226
Q61194	Phosphatidylinositol 4-phosphate 3-kinase C2 domain-containing subunit alpha OS=Mus musculus GN=Pik3c2a PE=1 SV=2	0	0	0	1	2	16.6667	Group 1 only	0.071341
Q9R1J8	Prolyl 3-hydroxylase 1 precursor (EC 1.14.11.7) (Leucine- and proline-enriched proteoglycan 1) (Leprecan-1).	1	2	33.3333	0	0	0	Group 0 only	0.12572
P54001	Prolyl 4-hydroxylase subunit alpha-1 precursor (EC 1.14.11.2) (4-PHalpha-1) (Procollagen-proline,2-oxoglutarate-4-dioxygenase alpha-1subunit).	1	1	16.6667	1	1	16.6667	0.327235	0.87271
Q60716	Prolyl 4-hydroxylase subunit alpha-2 precursor (EC 1.14.11.2) (4-PHalpha-2) (Procollagen-proline,2-oxoglutarate-4-dioxygenase alpha-2subunit).	1	8	66.6667	1	4	33.3333	-0.672765	0.43633
Q922Q4	Pyrroline-5-carboxylate reductase 2 OS=Mus musculus GN=Pycr2 PE=1 SV=1	0	0	0	1	8	50	Group 1 only	0.00031023
Q9Z110	Delta-1-pyrroline-5-carboxylate synthase OS=Mus musculus GN=Aldh18a1 PE=1 SV=2	1	1	16.6667	1	1	16.6667	0.327235	0.87271
Q50L42	Cytosolic phospholipase A2 epsilon (EC 3.1.1.4) (cPLA2-epsilon)(Phospholipase A2 group IVE).	0	0	0	1	1	16.6667	Group 1 only	0.20226
P50580	Proliferation-associated protein 2G4 OS=Mus musculus GN=Pa2g4 PE=1 SV=3	1	1	16.6667	1	17	83.3333	4.4147	4.3836e-06
Q6AXS5	Plasminogen activator inhibitor 1 RNA-binding protein (PAI1 RNA-binding protein 1) (PAI-RBP1) (SERPINE1 mRNA-binding protein 1)(RDA288).	1	1	16.6667	1	1	16.6667	0.327235	0.87271
Q8BTW9	Serine/threonine-protein kinase PAK 4 (EC 2.7.11.1) (p21-activatedkinase 4) (PAK-4).	1	1	16.6667	1	6	66.6667	2.9122	0.022765
Q6P6P7	Poly [ADP-ribose] polymerase 6 (EC 2.4.2.30) (PARP-6).	1	1	16.6667	1	2	33.3333	1.32724	0.43663
P60335	Poly(rC)-binding protein 1 OS=Mus musculus GN=Pcbp1 PE=1 SV=1	0	0	0	1	1	16.6667	Group 1 only	0.20226
Q80TF3	Protocadherin-19 precursor.	0	0	0	1	1	16.6667	Group 1 only	0.20226
Q8BIZ0	Protocadherin-20 OS=Mus musculus GN=Pcdh20 PE=2 SV=3	1	1	16.6667	1	1	16.6667	0.327235	0.87271
Q63421	Calcium/calmodulin-dependent 3',5'-cyclic nucleotide phosphodiesterase1C (EC 3.1.4.17) (Cam-PDE 1C).	0	0	0	1	1	16.6667	Group 1 only	0.20226
Q9QXQ1	cAMP-specific 3',5'-cyclic phosphodiesterase 7B OS=Mus musculus GN=Pde7b PE=1 SV=1	1	1	16.6667	1	1	16.6667	0.327235	0.87271
O88502	High affinity cAMP-specific and IBMX-insensitive 3',5'-cyclic phosphodiesterase 8A OS=Mus musculus GN=Pde8a PE=1 SV=1	0	0	0	1	1	16.6667	Group 1 only	0.20226
Q9EQT1	Platelet-derived growth factor D precursor (PDGF D) (Iris-expressedgrowth factor) (Spinal cord-derived growth factor B) (SCDGF-B).	1	1	16.6667	0	0	0	Group 0 only	0.27893
Q8R4U2	Protein disulfide-isomerase OS=Cricetulus griseus GN=P4HB PE=2 SV=1	1	1	16.6667	1	1	16.6667	0.327235	0.87271
P04785	Protein disulfide-isomerase precursor (EC 5.3.4.1) (PDI) (Prolyl 4-hydroxylase subunit beta) (Cellular thyroid hormone-binding protein).	6	55	100	6	47	100	0.100465	0.72618
P27773	Protein disulfide-isomerase A3 OS=Mus musculus GN=Pdia3 PE=1 SV=2	4	10	66.6667	0	0	0	Group 0 only	0.0006173
P11598	Protein disulfide-isomerase A3 precursor (EC 5.3.4.1) (Disulfideisomerase ER-60) (ERp60) (58 kDa microsomal protein) (p58) (ERp57)(HIP-70) (Q-2).	7	49	100	10	82	100	1.07008	2.7697e-05
P38659	Protein disulfide-isomerase A4 precursor (EC 5.3.4.1) (Protein ERp-72)(ERp72) (Calcium-binding protein 2) (CaBP2).	0	0	0	1	1	16.6667	Group 1 only	0.20226
Q63081	Protein disulfide-isomerase A6 precursor (EC 5.3.4.1) (Proteindisulfide isomerase P5) (Calcium-binding protein 1) (CaBP1)(Thioredoxin domain-containing protein 7).	1	1	16.6667	0	0	0	Group 0 only	0.27893
Q922H2	[Pyruvate dehydrogenase (acetyl-transferring)] kinase isozyme 3, mitochondrial OS=Mus musculus GN=Pdk3 PE=1 SV=1	1	1	16.6667	0	0	0	Group 0 only	0.27893
P52947	Pancreas/duodenum homeobox protein 1 (Insulin promoter factor 1) (IPF-1) (Islet/duodenum homeobox 1) (IDX-1) (Somatostatin-transactivatingfactor 1) (STF-1).	1	1	16.6667	1	1	16.6667	0.327235	0.87271
PDZK4_MOUSE	(Q9QY39) PDZ domain-containing protein 4 (PDZ domain-containing RING finger protein 4-like protein)	1	1	16.6667	0	0	0	Group 0 only	0.27893
Q8CHI5	Period circadian protein homolog 1 (Circadian clock protein PERIOD 1)(rPER1).	1	1	16.6667	0	0	0	Group 0 only	0.27893
P15331	Peripherin OS=Mus musculus GN=Prph PE=1 SV=2	15	113	100	16	86	100	-0.0666788	0.74647
P21807	Peripherin.	38	931	100	37	749	100	0.01342	0.84972
Q9ET67	Peroxisome assembly protein 12 OS=Cricetulus longicaudatus GN=PEX12 PE=2 SV=1	0	0	0	1	1	16.6667	Group 1 only	0.20226
Q8BYK5	Phosphatase and actin regulator 3 OS=Mus musculus GN=Phactr3 PE=1 SV=2	2	15	66.6667	1	9	83.3333	-0.40973	0.49617
O35129	Prohibitin-2 OS=Mus musculus GN=Phb2 PE=1 SV=1	1	2	33.3333	1	5	66.6667	1.64916	0.14743
Q5XIH7	Prohibitin-2 (B-cell receptor-associated protein BAP37) (BAP-37).	0	0	0	1	1	16.6667	Group 1 only	0.20226
Q9QWH1	Polyhomeotic-like protein 2 (mPH2) (Early development regulatoryprotein 2) (p36).	1	1	16.6667	0	0	0	Group 0 only	0.27893
Q9QW08	Phosducin OS=Mus musculus GN=Pdc PE=2 SV=1	0	0	0	1	1	16.6667	Group 1 only	0.20226
PHS1_MOUSE	(Q9ET01) Glycogen phosphorylase, liver form (EC 2.4.1.1)	1	1	16.6667	0	0	0	Group 0 only	0.27893
Q1HG60	ATP-dependent DNA helicase PIF1 (EC 3.6.1.-) (PIF1/RRM3 DNA helicase-like protein).	1	1	16.6667	0	0	0	Group 0 only	0.27893
Q8BXQ2	GPI transamidase component PIG-T OS=Mus musculus GN=Pigt PE=1 SV=2	0	0	0	1	2	33.3333	Group 1 only	0.071341
P58750	Serine/threonine-protein kinase pim-3 OS=Mus musculus GN=Pim3 PE=1 SV=1	0	0	0	1	1	16.6667	Group 1 only	0.20226
O35691	Pinin OS=Mus musculus GN=Pnn PE=1 SV=4	0	0	0	1	1	16.6667	Group 1 only	0.20226
Q9Z0T6	Polycystic kidney disease and receptor for egg jelly-related protein OS=Mus musculus GN=Pkdrej PE=2 SV=1	1	3	50	1	3	33.3333	0.327235	0.78139
Q7TQG1	Pleckstrin homology domain-containing family A member 6 OS=Mus musculus GN=Plekha6 PE=1 SV=1	1	1	16.6667	1	6	66.6667	2.9122	0.022765
Q8BWW9	Serine/threonine-protein kinase N2 OS=Mus musculus GN=Pkn2 PE=1 SV=3	2	3	33.3333	1	1	16.6667	-1.25773	0.4222
Q02257	Junction plakoglobin OS=Mus musculus GN=Jup PE=1 SV=3	0	0	0	1	1	16.6667	Group 1 only	0.20226
Q9QW07	1-phosphatidylinositol-4,5-bisphosphate phosphodiesterase beta 4(EC 3.1.4.11) (Phosphoinositide phospholipase C) (Phospholipase C-beta-4) (PLC-beta-4).	0	0	0	1	1	16.6667	Group 1 only	0.20226
O08684	Phospholipase D1 OS=Cricetulus griseus GN=PLD1 PE=2 SV=1	0	0	0	1	2	33.3333	Group 1 only	0.071341
Q9Z280	Phospholipase D1 OS=Mus musculus GN=Pld1 PE=2 SV=1	0	0	0	1	1	16.6667	Group 1 only	0.20226
PLEC1_CRIGR	(Q9JI55) Plectin 1 (PLTN) (PCN) (300-kDa intermediate filament-associated protein) (IFAP300) (Fragment)	5	51	100	2	41	100	0.0123621	0.96742
P30427	Plectin-1 (PLTN) (PCN).	7	13	66.6667	1	5	66.6667	-1.05128	0.14735
PLF1_MOUSE	(P04095) Proliferin-1 precursor (Mitogen-regulated protein 1)	1	4	50	1	1	16.6667	-1.67276	0.25219
Q60806	Serine/threonine-protein kinase PLK3 OS=Mus musculus GN=Plk3 PE=1 SV=2	1	1	16.6667	0	0	0	Group 0 only	0.27893
Q64702	Serine/threonine-protein kinase PLK4 OS=Mus musculus GN=Plk4 PE=1 SV=2	1	1	16.6667	0	0	0	Group 0 only	0.27893
Q9R0B9	Procollagen-lysine,2-oxoglutarate 5-dioxygenase 2 OS=Mus musculus GN=Plod2 PE=1 SV=2	1	2	16.6667	0	0	0	Group 0 only	0.12572
Q811A3	Procollagen-lysine,2-oxoglutarate 5-dioxygenase 2 precursor(EC 1.14.11.4) (Lysyl hydroxylase 2) (LH2).	1	1	16.6667	1	1	16.6667	0.327235	0.87271
Q6P742	Proteolipid protein 2.	1	2	16.6667	1	1	16.6667	-0.672765	0.69713
Q9JIZ9	Phospholipid scramblase 3 OS=Mus musculus GN=Plscr3 PE=1 SV=1	1	1	16.6667	0	0	0	Group 0 only	0.27893
P70207	Plexin-A2 precursor (Plexin-2) (Plex 2).	0	0	0	1	1	16.6667	Group 1 only	0.20226
Q9QY40	Plexin-B3 precursor (Plexin-6).	1	1	16.6667	0	0	0	Group 0 only	0.27893
PMIP_RAT	(Q01992) Mitochondrial intermediate peptidase, mitochondrial precursor (EC 3.4.24.59) (MIP)	1	23	66.6667	1	15	66.6667	-0.289436	0.543
P54279	PMS1 protein homolog 2 (DNA mismatch repair protein PMS2).	1	1	16.6667	0	0	0	Group 0 only	0.27893
Q91X05	Podocin OS=Mus musculus GN=Nphs2 PE=1 SV=2	0	0	0	1	1	16.6667	Group 1 only	0.20226
Q80W00	Serine/threonine-protein phosphatase 1 regulatory subunit 10 OS=Mus musculus GN=Ppp1r10 PE=1 SV=1	0	0	0	1	1	16.6667	Group 1 only	0.20226
O55035	Peptidyl-prolyl cis-trans isomerase G OS=Rattus norvegicus GN=Ppig PE=1 SV=2	0	0	0	1	2	16.6667	Group 1 only	0.071341
P35815	Protein phosphatase 1B (EC 3.1.3.16) (Protein phosphatase 2C isoformbeta) (PP2C-beta).	1	1	16.6667	0	0	0	Group 0 only	0.27893
P20108	Thioredoxin-dependent peroxide reductase, mitochondrial OS=Mus musculus GN=Prdx3 PE=1 SV=1	0	0	0	1	1	16.6667	Group 1 only	0.20226
Q9Z0V6	Thioredoxin-dependent peroxide reductase, mitochondrial precursor(EC 1.11.1.15) (Peroxiredoxin-3) (PRX-3) (PRx III).	1	2	33.3333	0	0	0	Group 0 only	0.12572
Q00175	Progesterone receptor OS=Mus musculus GN=Pgr PE=1 SV=1	1	24	83.3333	1	61	100	1.67301	3.1739e-07
P48437	Prospero homeobox protein 1 OS=Mus musculus GN=Prox1 PE=1 SV=2	0	0	0	1	1	16.6667	Group 1 only	0.20226
Q9R1C7	Pre-mRNA-processing factor 40 homolog A (Formin-binding protein 3)(Formin-binding protein 11) (FBP-11).	0	0	0	1	1	16.6667	Group 1 only	0.20226
Q91YR7	Pre-mRNA-processing factor 6 (PRP6 homolog) (U5 snRNP-associated 102kDa protein) (U5-102 kDa protein).	0	0	0	1	1	16.6667	Group 1 only	0.20226
Q8BX57	PX domain-containing protein kinase-like protein OS=Mus musculus GN=Pxk PE=1 SV=2	1	3	50	0	0	0	Group 0 only	0.060745
Q4FZZ1	PX domain-containing protein kinase-like protein OS=Rattus norvegicus GN=Pxk PE=2 SV=1	0	0	0	1	7	66.6667	Group 1 only	0.00074173
P55258	Ras-related protein Rab-8A OS=Mus musculus GN=Rab8a PE=1 SV=2	1	3	50	1	10	66.6667	2.0642	0.016667
Q9QXG2	Rab proteins geranylgeranyltransferase component A 1 OS=Mus musculus GN=Chm PE=1 SV=1	1	1	16.6667	0	0	0	Group 0 only	0.27893
Q61818	Retinoic acid-induced protein 1 OS=Mus musculus GN=Rai1 PE=1 SV=3	1	1	16.6667	1	1	16.6667	0.327235	0.87271
P50904	Ras GTPase-activating protein 1 OS=Rattus norvegicus GN=Rasa1 PE=3 SV=1	1	1	16.6667	1	2	33.3333	1.32724	0.43663
Q99MK9	Ras association domain-containing protein 1 OS=Mus musculus GN=Rassf1 PE=2 SV=1	0	0	0	1	1	16.6667	Group 1 only	0.20226
Q04970	GTPase NRas OS=Rattus norvegicus GN=Nras PE=1 SV=1	0	0	0	1	1	16.6667	Group 1 only	0.20226
RBM13_MOUSE	(Q8BGS0) MAK16-like protein RBM13 (RNA binding motif protein 13)	1	1	16.6667	0	0	0	Group 0 only	0.27893
Q8R3C6	Probable RNA-binding protein 19 OS=Mus musculus GN=Rbm19 PE=1 SV=1	0	0	0	1	1	16.6667	Group 1 only	0.20226
Q8C5L7	RNA-binding protein 34 (RNA-binding motif protein 34).	1	1	16.6667	0	0	0	Group 0 only	0.27893
Q5M9F1	RNA-binding protein 34 (RNA-binding motif protein 34).	0	0	0	1	1	16.6667	Group 1 only	0.20226
Q8BGH4	Receptor expression-enhancing protein 1 OS=Mus musculus GN=Reep1 PE=1 SV=1	1	1	16.6667	0	0	0	Group 0 only	0.27893
P47932	Prorelaxin 1 OS=Mus musculus GN=Rln1 PE=1 SV=1	0	0	0	1	1	16.6667	Group 1 only	0.20226
Q6PAQ4	RNA exonuclease 4 (EC 3.1.-.-) (Exonuclease XPMC2) (Prevents mitoticcatastrophe 2 protein homolog).	1	2	33.3333	1	2	33.3333	0.327235	0.82075
Q8VEE4	Replication protein A 70 kDa DNA-binding subunit OS=Mus musculus GN=Rpa1 PE=1 SV=1	1	17	100	1	8	83.3333	-0.760227	0.20685
Q6PCX7	Repulsive guidance molecule A precursor (RGM domain family member A).	1	3	33.3333	0	0	0	Group 0 only	0.060745
P46061	Ran GTPase-activating protein 1.	1	1	16.6667	0	0	0	Group 0 only	0.27893
P49804	Regulator of G-protein signaling 8 (RGS8).	1	1	16.6667	1	1	16.6667	0.327235	0.87271
O88779	Rhomboid-related protein 1 (EC 3.4.21.105) (RRP) (Rhomboid-likeprotein 1) (Fragment).	1	2	33.3333	1	1	16.6667	-0.672765	0.69713
P59729	Ras and Rab interactor 3 (Ras interaction/interference protein 3).	1	5	83.3333	1	2	33.3333	-0.994693	0.39041
P62751	60S ribosomal protein L23a OS=Mus musculus GN=Rpl23a PE=1 SV=1	0	0	0	1	1	16.6667	Group 1 only	0.20226
P02401	60S acidic ribosomal protein P2.	1	2	16.6667	0	0	0	Group 0 only	0.12572
Q99N94	39S ribosomal protein L9, mitochondrial OS=Mus musculus GN=Mrpl9 PE=1 SV=2	0	0	0	1	1	16.6667	Group 1 only	0.20226
Q9Z2Q5	39S ribosomal protein L40, mitochondrial OS=Mus musculus GN=Mrpl40 PE=1 SV=2	0	0	0	1	5	33.3333	Group 1 only	0.0043545
P60154	Inactive ribonuclease-like protein 9 OS=Mus musculus GN=Rnase9 PE=2 SV=1	0	0	0	1	1	16.6667	Group 1 only	0.20226
Q9WTV7	E3 ubiquitin-protein ligase RLIM OS=Mus musculus GN=Rlim PE=1 SV=2	1	1	16.6667	1	1	16.6667	0.327235	0.87271
Q920M2	RING finger protein 39 (LTP-induced RING finger protein).	1	1	16.6667	0	0	0	Group 0 only	0.27893
Q99M28	RNA-binding protein with serine-rich domain 1 OS=Mus musculus GN=Rnps1 PE=1 SV=1	1	17	83.3333	1	11	83.3333	-0.300796	0.58756
Q9Z2I4	Roundabout homolog 3 OS=Mus musculus GN=Robo3 PE=1 SV=2	1	1	16.6667	0	0	0	Group 0 only	0.27893
Q99PL2	Ribosome-binding protein 1 (Ribosome receptor protein) (mRRp).	0	0	0	1	7	66.6667	Group 1 only	0.00074173
P30742	40S ribosomal protein S26 OS=Cricetus cricetus GN=RPS26 PE=3 SV=3	1	2	33.3333	1	3	33.3333	0.912198	0.48288
		0	0	0	1	2	16.6667	Group 1 only	0.071341
Q5DRQ5	Retbindin precursor.	1	5	50	1	8	83.3333	1.00531	0.21374
P57784	U2 small nuclear ribonucleoprotein A' OS=Mus musculus GN=Snrpa1 PE=1 SV=2	0	0	0	1	1	16.6667	Group 1 only	0.20226
RXINP_MOUSE	(Q5U5Q9) Retinoid X receptor-interacting protein 110	0	0	0	1	2	33.3333	Group 1 only	0.071341
Q01887	Tyrosine-protein kinase RYK OS=Mus musculus GN=Ryk PE=1 SV=2	1	9	66.6667	0	0	0	Group 0 only	0.0011614
S100R_MOUSE	(Q99388) Putative Sp100-related protein	1	2	33.3333	1	4	50	1.32724	0.27128
Q9WVL3	Solute carrier family 12 member 7 (Electroneutral potassium-chloridecotransporter 4) (K-Cl cotransporter 4).	1	2	16.6667	0	0	0	Group 0 only	0.12572
Q63424	Oligopeptide transporter, kidney isoform (Peptide transporter 2)(Kidney H(+)/peptide cotransporter) (Solute carrier family 15 member2).	1	1	16.6667	0	0	0	Group 0 only	0.27893
Q62866	Folate transporter 1 OS=Rattus norvegicus GN=Slc19a1 PE=2 SV=1	1	1	16.6667	1	1	16.6667	0.327235	0.87271
Q6NZC7	SEC23-interacting protein OS=Mus musculus GN=Sec23ip PE=1 SV=2	0	0	0	1	1	16.6667	Group 1 only	0.20226
A2ADF7	Solute carrier family 25 member 34.	0	0	0	1	1	16.6667	Group 1 only	0.20226
O35488	Very long-chain acyl-CoA synthetase OS=Mus musculus GN=Slc27a2 PE=1 SV=2	1	1	16.6667	0	0	0	Group 0 only	0.27893
Q9DCP2	Sodium-coupled neutral amino acid transporter 3 OS=Mus musculus GN=Slc38a3 PE=1 SV=1	1	1	16.6667	0	0	0	Group 0 only	0.27893
Q9JHZ9	Sodium-coupled neutral amino acid transporter 3 OS=Rattus norvegicus GN=Slc38a3 PE=2 SV=1	1	14	66.6667	1	12	66.6667	0.104843	0.85359
Q68FL4	Putative adenosylhomocysteinase 3 (EC 3.3.1.1) (S-adenosyl-L-homocysteine hydrolase 3) (AdoHcyase 3).	1	1	16.6667	0	0	0	Group 0 only	0.27893
Q6AXV4	Sorting and assembly machinery component 50 homolog.	1	2	33.3333	0	0	0	Group 0 only	0.12572
Q8C4H2	Sterile alpha motif domain-containing protein 3.	1	1	16.6667	0	0	0	Group 0 only	0.27893
Q9JLI8	Squamous cell carcinoma antigen recognized by T-cells 3 (SART-3)(mSART-3) (Tumor-rejection antigen SART3).	1	1	16.6667	1	1	16.6667	0.327235	0.87271
Q62991	Sec1 family domain-containing protein 1 (Syntaxin-binding protein 1-like 2) (Vesicle transport-related protein Ra410) (Sly1p).	0	0	0	1	1	16.6667	Group 1 only	0.20226
Q03517	Secretogranin-2 OS=Mus musculus GN=Scg2 PE=1 SV=1	0	0	0	1	1	16.6667	Group 1 only	0.20226
P10362	Secretogranin-2 OS=Rattus norvegicus GN=Scg2 PE=1 SV=1	0	0	0	1	3	50	Group 1 only	0.027203
Q9R1N2	Amiloride-sensitive sodium channel subunit alpha OS=Cavia porcellus GN=SCNN1A PE=2 SV=1	0	0	0	1	2	33.3333	Group 1 only	0.071341
SDB84_MOUSE	(Q9CQE7) Serologically defined breast cancer antigen NY-BR-84 homolog	0	0	0	1	1	16.6667	Group 1 only	0.20226
Q9QZR6	Septin-9 (Eseptin) (eighth septin) (Septin-like protein) (SLP).	1	4	33.3333	1	1	16.6667	-1.67276	0.25219
P19324	Serpin H1 precursor (Collagen-binding protein) (Colligin) (47 kDa heatshock protein) (Serine protease inhibitor J6).	1	51	100	1	23	83.3333	-0.821628	0.019436
P29457	Serpin H1 precursor (Collagen-binding protein) (Colligin) (47 kDa heatshock protein) (GP46).	16	426	100	11	360	100	0.0843789	0.41436
SFR12_MOUSE	(Q8BZX4) Splicing factor, arginine/serine-rich 12 (Serine-arginine-rich splicing regulatory protein 86) (SRrp86)	3	4	50	1	4	33.3333	0.327235	0.74864
Q9WU66	Secreted frizzled-related protein 5 OS=Mus musculus GN=Sfrp5 PE=2 SV=1	1	1	16.6667	0	0	0	Group 0 only	0.27893
SFRS4_MOUSE	(Q8VE97) Splicing factor, arginine/serine-rich 4	1	3	50	1	2	33.3333	-0.257727	0.84403
SFRS7_MOUSE	(Q8BL97) Splicing factor, arginine/serine-rich 7	2	3	50	1	1	16.6667	-1.25773	0.4222
P50404	Pulmonary surfactant-associated protein D precursor (SP-D) (PSP-D)(Lung surfactant protein D).	1	1	16.6667	1	1	16.6667	0.327235	0.87271
Q9WV48	SH3 and multiple ankyrin repeat domains protein 1 (Shank1)(GKAP/SAPAP-interacting protein) (SPANK-1) (Synamon) (Somatostatinreceptor-interacting protein) (SSTR-interacting protein) (SSTRIP).	1	1	16.6667	0	0	0	Group 0 only	0.27893
Q9JLU4	SH3 and multiple ankyrin repeat domains protein 3 OS=Rattus norvegicus GN=Shank3 PE=1 SV=3	0	0	0	1	1	16.6667	Group 1 only	0.20226
Q7TPQ3	E3 ubiquitin-protein ligase SHPRH (EC 6.3.2.-) (EC 3.6.1.-) (SNF2,histone-linker, PHD and RING finger domain-containing helicase).	1	1	16.6667	0	0	0	Group 0 only	0.27893
Q8K4T1	Alpha-2,8-sialyltransferase 8F OS=Mus musculus GN=St8sia6 PE=1 SV=1	0	0	0	1	1	16.6667	Group 1 only	0.20226
Q61711	Bone sialoprotein 2 OS=Mus musculus GN=Ibsp PE=2 SV=2	1	1	16.6667	0	0	0	Group 0 only	0.27893
Q60520	Paired amphipathic helix protein Sin3a OS=Mus musculus GN=Sin3a PE=1 SV=3	0	0	0	1	1	16.6667	Group 1 only	0.20226
Q60698	Ski oncogene (C-ski).	1	1	16.6667	0	0	0	Group 0 only	0.27893
P59622	Src-like-adapter OS=Rattus norvegicus GN=Sla PE=1 SV=1	1	2	33.3333	0	0	0	Group 0 only	0.12572
Q810C1	SLIT and NTRK-like protein 1 precursor.	0	0	0	1	1	16.6667	Group 1 only	0.20226
Q9CU62	Structural maintenance of chromosomes protein 1A OS=Mus musculus GN=Smc1a PE=1 SV=4	1	2	16.6667	1	1	16.6667	-0.672765	0.69713
Q8BKX6	Serine/threonine-protein kinase SMG1 (EC 2.7.11.1) (SMG-1).	1	1	16.6667	0	0	0	Group 0 only	0.27893
Q6P9Z1	SWI/SNF-related matrix-associated actin-dependent regulator of chromatin subfamily D member 3 OS=Mus musculus GN=Smarcd3 PE=1 SV=2	1	6	50	1	1	16.6667	-2.25773	0.087588
SN1L1_MOUSE	(Q60670) Serine/threonine-protein kinase SNF1-like kinase 1 (EC 2.7.1.37) (Serine/threonine-protein kinase SNF1LK) (HRT-20) (Myocardial SNF1-like kinase)	1	1	16.6667	0	0	0	Group 0 only	0.27893
Q8BHY8	Sorting nexin-14.	0	0	0	1	1	16.6667	Group 1 only	0.20226
Q9JLY0	Suppressor of cytokine signaling 6 OS=Mus musculus GN=Socs6 PE=1 SV=2	0	0	0	1	1	16.6667	Group 1 only	0.20226
O55034	Sperm-associated antigen 4 protein (Outer dense fiber-associatedprotein SPAG4).	1	1	16.6667	0	0	0	Group 0 only	0.27893
Q7TME2	Sperm-associated antigen 5 (Mastrin) (Mitotic spindle-associatedprotein p126) (MAP126).	1	1	16.6667	1	1	16.6667	0.327235	0.87271
Q9JK88	Serpin I2 OS=Mus musculus GN=Serpini2 PE=1 SV=1	1	5	33.3333	0	0	0	Group 0 only	0.015475
Q8VCC9	Spondin-1 OS=Mus musculus GN=Spon1 PE=1 SV=1	1	1	16.6667	0	0	0	Group 0 only	0.27893
Q63532	Cornifin-A OS=Rattus norvegicus GN=Sprr1a PE=2 SV=1	1	1	16.6667	0	0	0	Group 0 only	0.27893
O70554	Small proline-rich protein 2B.	1	2	16.6667	0	0	0	Group 0 only	0.12572
P97355	Spermine synthase OS=Mus musculus GN=Sms PE=1 SV=1	1	1	16.6667	1	1	16.6667	0.327235	0.87271
Q9D552	Spermatogenesis-associated protein 17 (Spermatogenesis-related protein11).	1	1	16.6667	0	0	0	Group 0 only	0.27893
P08032	Spectrin alpha chain, erythrocytic 1 OS=Mus musculus GN=Spta1 PE=1 SV=3	1	2	16.6667	0	0	0	Group 0 only	0.12572
P16086	Spectrin alpha chain, brain (Spectrin, non-erythroid alpha chain)(Alpha-II spectrin) (Fodrin alpha chain).	2	2	33.3333	0	0	0	Group 0 only	0.12572
Q9R112	Sulfide:quinone oxidoreductase, mitochondrial precursor (EC 1.-.-.-).	1	2	16.6667	1	2	33.3333	0.327235	0.82075
Q91Z67	SLIT-ROBO Rho GTPase-activating protein 2 OS=Mus musculus GN=Srgap2 PE=1 SV=2	1	1	16.6667	1	1	16.6667	0.327235	0.87271
SRPR_MOUSE	(Q9DBG7) Signal recognition particle receptor alpha subunit (SR-alpha) (Docking protein alpha) (DP-alpha)	1	1	16.6667	0	0	0	Group 0 only	0.27893
Q8BTI8	Serine/arginine repetitive matrix protein 2.	0	0	0	1	1	16.6667	Group 1 only	0.20226
Q9JJG5	SERTA domain-containing protein 2 OS=Mus musculus GN=Sertad2 PE=1 SV=2	1	1	16.6667	0	0	0	Group 0 only	0.27893
Q91YU8	Suppressor of SWI4 1 homolog OS=Mus musculus GN=Ppan PE=1 SV=2	1	1	16.6667	0	0	0	Group 0 only	0.27893
Q5SW75	Protein phosphatase Slingshot homolog 2 OS=Mus musculus GN=Ssh2 PE=1 SV=2	2	2	33.3333	1	1	16.6667	-0.672765	0.69713
Q924W7	Suppression of tumorigenicity 5 (DENN domain-containing protein 2B).	1	1	16.6667	0	0	0	Group 0 only	0.27893
STTP1_MOUSE	(Q91WG4) Stat3-interacting protein (StIP1)	0	0	0	1	3	33.3333	Group 1 only	0.027203
P13086	Succinyl-CoA ligase [ADP/GDP-forming] subunit alpha, mitochondrial OS=Rattus norvegicus GN=Suclg1 PE=2 SV=2	0	0	0	1	1	16.6667	Group 1 only	0.20226
Q8K4L3	Supervillin OS=Mus musculus GN=Svil PE=1 SV=1	0	0	0	1	1	16.6667	Group 1 only	0.20226
P22006	Seminal vesicle secretory protein 2 OS=Rattus norvegicus GN=Svs2 PE=1 SV=1	1	1	16.6667	0	0	0	Group 0 only	0.27893
Q8CGC7	Bifunctional glutamate/proline--tRNA ligase OS=Mus musculus GN=Eprs PE=1 SV=4	1	1	16.6667	0	0	0	Group 0 only	0.27893
Q9QUH6	Ras/Rap GTPase-activating protein SynGAP OS=Rattus norvegicus GN=Syngap1 PE=1 SV=2	1	1	16.6667	1	2	16.6667	1.32724	0.43663
Q8BMJ2	Leucine--tRNA ligase, cytoplasmic OS=Mus musculus GN=Lars PE=1 SV=2	1	2	33.3333	0	0	0	Group 0 only	0.12572
Q62277	Synaptophysin OS=Mus musculus GN=Syp PE=1 SV=2	0	0	0	1	1	16.6667	Group 1 only	0.20226
Q9D0R2	Threonine--tRNA ligase, cytoplasmic OS=Mus musculus GN=Tars PE=1 SV=2	0	0	0	1	1	16.6667	Group 1 only	0.20226
Q9R0Q1	Synaptotagmin-like protein 4 OS=Mus musculus GN=Sytl4 PE=1 SV=1	1	4	33.3333	1	3	33.3333	-0.0878021	0.9364
Q80T23	Synaptotagmin-like protein 5 OS=Mus musculus GN=Sytl5 PE=1 SV=1	1	1	16.6667	0	0	0	Group 0 only	0.27893
Q68FW7	Threonyl-tRNA synthetase, mitochondrial precursor (EC 6.1.1.3)(Threonine--tRNA ligase) (ThrRS) (Threonyl-tRNA synthetase-like 1).	0	0	0	1	1	16.6667	Group 1 only	0.20226
Q923Y7	Trace amine-associated receptor 4 OS=Rattus norvegicus GN=Taar4 PE=3 SV=1	0	0	0	1	1	16.6667	Group 1 only	0.20226
TAD3L_MOUSE	(Q8R0L9) Transcriptional adapter 3-like (ADA3-like protein) (ADA3 homolog) (mADA3)	0	0	0	1	2	33.3333	Group 1 only	0.071341
Q8BYC6	Serine/threonine-protein kinase TAO3 OS=Mus musculus GN=Taok3 PE=1 SV=2	1	1	16.6667	0	0	0	Group 0 only	0.27893
TBB1_CRIGR	(P69893) Tubulin beta-1 chain (Beta-tubulin isotype I) (Class I beta tubulin)	1	1	16.6667	0	0	0	Group 0 only	0.27893
P70325	T-box transcription factor TBX4 (T-box protein 4).	0	0	0	1	1	16.6667	Group 1 only	0.20226
P70327	T-box transcription factor TBX6 OS=Mus musculus GN=Tbx6 PE=2 SV=2	1	1	16.6667	0	0	0	Group 0 only	0.27893
Q9EPQ8	Transcription factor 20 OS=Mus musculus GN=Tcf20 PE=1 SV=3	0	0	0	1	1	16.6667	Group 1 only	0.20226
TCGAP_MOUSE	(Q80YF9) TC10/CDC42 GTPase-activating protein (Sorting nexin 26)	1	1	16.6667	0	0	0	Group 0 only	0.27893
P80313	T-complex protein 1 subunit eta OS=Mus musculus GN=Cct7 PE=1 SV=1	1	1	16.6667	0	0	0	Group 0 only	0.27893
P80317	T-complex protein 1 subunit zeta (TCP-1-zeta) (CCT-zeta) (CCT-zeta-1).	1	9	66.6667	1	5	66.6667	-0.520761	0.51134
P61407	Tudor domain-containing protein 6.	1	6	100	1	5	66.6667	0.064201	0.94146
Q8CGB6	Tensin-like C1 domain-containing phosphatase (EC 3.1.3.-) (C1 domain-containing phosphatase and tensin homolog) (C1-TEN) (Tensin-2).	1	1	16.6667	0	0	0	Group 0 only	0.27893
Q8BYI9	Tenascin-R OS=Mus musculus GN=Tnr PE=1 SV=2	0	0	0	1	4	33.3333	Group 1 only	0.010764
Q01853	Transitional endoplasmic reticulum ATPase OS=Mus musculus GN=Vcp PE=1 SV=4	0	0	0	1	1	16.6667	Group 1 only	0.20226
Q64092	Transcription factor E3.	0	0	0	1	1	16.6667	Group 1 only	0.20226
Q5S248	Transmembrane protease serine 11E OS=Mus musculus GN=Tmprss11e PE=1 SV=2	0	0	0	1	1	16.6667	Group 1 only	0.20226
Q9JKK7	Tropomodulin-2 OS=Mus musculus GN=Tmod2 PE=1 SV=2	1	6	50	1	7	66.6667	0.549628	0.49268
Q5U405	Transmembrane protease, serine 13 (EC 3.4.21.-) (Mosaic serineprotease) (Membrane-type mosaic serine protease).	1	7	50	1	7	66.6667	0.327235	0.67164
P50592	Tumor necrosis factor ligand superfamily member 10 OS=Mus musculus GN=Tnfsf10 PE=2 SV=1	1	1	16.6667	0	0	0	Group 0 only	0.27893
P70399	Tumor suppressor p53-binding protein 1 OS=Mus musculus GN=Tp53bp1 PE=1 SV=2	1	1	16.6667	0	0	0	Group 0 only	0.27893
P48500	Triosephosphate isomerase (EC 5.3.1.1) (TIM) (Triose-phosphateisomerase).	1	2	33.3333	1	2	33.3333	0.327235	0.82075
P58771	Tropomyosin alpha-1 chain OS=Mus musculus GN=Tpm1 PE=1 SV=1	2	4	33.3333	0	0	0	Group 0 only	0.030352
Q63608	Tropomyosin alpha-1 chain (Tropomyosin-1) (Alpha-tropomyosin).	1	4	50	1	1	16.6667	-1.67276	0.25219
P21107	Tropomyosin alpha-3 chain OS=Mus musculus GN=Tpm3 PE=1 SV=3	1	1	16.6667	0	0	0	Group 0 only	0.27893
P09495	Tropomyosin alpha-4 chain (Tropomyosin-4) (TM-4).	1	2	33.3333	0	0	0	Group 0 only	0.12572
P40226	Thrombopoietin OS=Mus musculus GN=Thpo PE=2 SV=1	1	3	33.3333	1	3	50	0.327235	0.78139
Q922B6	E3 ubiquitin-protein ligase TRAF7 OS=Mus musculus GN=Traf7 PE=1 SV=1	1	1	16.6667	0	0	0	Group 0 only	0.27893
O70583	E3 ubiquitin-protein ligase Midline-1 OS=Mus musculus GN=Mid1 PE=1 SV=2	1	2	33.3333	1	2	33.3333	0.327235	0.82075
Q810I1	E3 ubiquitin-protein ligase TRIM50 OS=Rattus norvegicus GN=Trim50 PE=2 SV=1	1	1	16.6667	0	0	0	Group 0 only	0.27893
Q8K424	Transient receptor potential cation channel subfamily V member 3 OS=Mus musculus GN=Trpv3 PE=1 SV=2	1	1	16.6667	0	0	0	Group 0 only	0.27893
Q80YV3	Transformation/transcription domain-associated protein OS=Mus musculus GN=Trrap PE=1 SV=2	1	1	16.6667	0	0	0	Group 0 only	0.27893
P00762	Anionic trypsin-1 precursor (EC 3.4.21.4) (Anionic trypsin I)(Pretrypsinogen I) (Serine protease 1).	1	76	100	1	64	100	0.0793079	0.74613
P08426	Cationic trypsin-3 precursor (EC 3.4.21.4) (Cationic trypsin III)(Pretrypsinogen III).	1	43	100	2	45	100	0.392824	0.2019
Q3V038	Tetratricopeptide repeat protein 9A (TPR repeat protein 9A).	1	1	16.6667	1	2	33.3333	1.32724	0.43663
O88413	Tubby-related protein 3 OS=Mus musculus GN=Tulp3 PE=1 SV=1	0	0	0	1	2	16.6667	Group 1 only	0.071341
Q9JIL5	Tubby-related protein 4 OS=Mus musculus GN=Tulp4 PE=2 SV=1	1	1	16.6667	0	0	0	Group 0 only	0.27893
Q8R3F9	U6 snRNA-specific terminal uridylyltransferase 1 (EC 2.7.7.52) (U6-TUTase) (RNA-binding protein 21) (RNA-binding motif protein 21).	1	1	16.6667	0	0	0	Group 0 only	0.27893
Q715S9	Thioredoxin domain-containing protein 3 OS=Rattus norvegicus GN=Nme8 PE=2 SV=2	1	1	16.6667	1	1	16.6667	0.327235	0.87271
Q9R117	Non-receptor tyrosine-protein kinase TYK2 OS=Mus musculus GN=Tyk2 PE=1 SV=2	1	1	16.6667	0	0	0	Group 0 only	0.27893
Q8CGB3	Uveal autoantigen with coiled-coil domains and ankyrin repeats(Nucling) (Nuclear membrane-binding protein).	1	1	16.6667	0	0	0	Group 0 only	0.27893
Q9ES00	Ubiquitin conjugation factor E4 B OS=Mus musculus GN=Ube4b PE=1 SV=3	0	0	0	1	4	50	Group 1 only	0.010764
Q5I043	Ubiquitin carboxyl-terminal hydrolase 28 OS=Mus musculus GN=Usp28 PE=1 SV=1	1	4	33.3333	0	0	0	Group 0 only	0.030352
Q9ES63	Ubiquitin carboxyl-terminal hydrolase 29 (EC 3.1.2.15) (Ubiquitinthioesterase 29) (Ubiquitin-specific-processing protease 29)(Deubiquitinating enzyme 29).	1	1	16.6667	0	0	0	Group 0 only	0.27893
Q8C0R0	Ubiquitin carboxyl-terminal hydrolase 37 (EC 3.1.2.15) (Ubiquitinthioesterase 37) (Ubiquitin-specific-processing protease 37)(Deubiquitinating enzyme 37).	1	1	16.6667	0	0	0	Group 0 only	0.27893
Q4VSI4	Ubiquitin carboxyl-terminal hydrolase 7 (EC 3.1.2.15) (Ubiquitinthioesterase 7) (Ubiquitin-specific-processing protease 7)(Deubiquitinating enzyme 7) (Herpesvirus-associated ubiquitin-specificprotease) (rHAUSP).	1	1	16.6667	0	0	0	Group 0 only	0.27893
Q9CQ69	Ubiquinol-cytochrome c reductase complex ubiquinone-binding proteinQP-C (EC 1.10.2.2) (Ubiquinol-cytochrome c reductase complex 9.5 kDaprotein) (Complex III subunit VII).	1	1	16.6667	0	0	0	Group 0 only	0.27893
Q2QI47	Usherin precursor (Usher syndrome type-2A protein homolog) (Ushersyndrome type IIa protein homolog).	1	1	16.6667	0	0	0	Group 0 only	0.27893
P70398	Probable ubiquitin carboxyl-terminal hydrolase FAF-X OS=Mus musculus GN=Usp9x PE=1 SV=2	1	1	16.6667	1	1	16.6667	0.327235	0.87271
Q62442	Vesicle-associated membrane protein 1 OS=Mus musculus GN=Vamp1 PE=1 SV=1	0	0	0	1	1	16.6667	Group 1 only	0.20226
VASH_MOUSE	(Q8C1W1) Vasohibin	0	0	0	1	1	16.6667	Group 1 only	0.20226
Q9WTT4	V-type proton ATPase subunit G 2 OS=Mus musculus GN=Atp6v1g2 PE=1 SV=1	0	0	0	1	1	16.6667	Group 1 only	0.20226
Q8BVE3	V-type proton ATPase subunit H OS=Mus musculus GN=Atp6v1h PE=1 SV=1	1	1	16.6667	0	0	0	Group 0 only	0.27893
Q60932	Voltage-dependent anion-selective channel protein 1 OS=Mus musculus GN=Vdac1 PE=1 SV=3	1	1	16.6667	0	0	0	Group 0 only	0.27893
Q60930	Voltage-dependent anion-selective channel protein 2 OS=Mus musculus GN=Vdac2 PE=1 SV=2	0	0	0	1	3	33.3333	Group 1 only	0.027203
P81155	Voltage-dependent anion-selective channel protein 2 (VDAC-2) (Outermitochondrial membrane protein porin 2) (B36-VDAC).	1	12	66.6667	1	1	16.6667	-3.25773	0.0032837
Q62468	Villin-1.	1	1	16.6667	0	0	0	Group 0 only	0.27893
P48670	Vimentin (Fragment) OS=Cricetulus griseus GN=VIM PE=2 SV=1	18	124	100	17	125	100	0.338823	0.064152
P20152	Vimentin OS=Mus musculus GN=Vim PE=1 SV=3	0	0	0	3	12	50	Group 1 only	1e-05
P31000	Vimentin.	46	1514	100	41	1324	100	0.133773	0.013842
Q63615	Vacuolar protein sorting-associated protein 33A OS=Rattus norvegicus GN=Vps33a PE=1 SV=1	1	2	33.3333	0	0	0	Group 0 only	0.12572
Q9QZ88	Vacuolar protein sorting-associated protein 29 OS=Mus musculus GN=Vps29 PE=1 SV=1	1	1	16.6667	0	0	0	Group 0 only	0.27893
Q9EQH3	Vacuolar protein sorting-associated protein 35 OS=Mus musculus GN=Vps35 PE=1 SV=1	1	1	16.6667	0	0	0	Group 0 only	0.27893
Q91V10	Visual system homeobox 1 OS=Mus musculus GN=Vsx1 PE=2 SV=1	1	1	16.6667	0	0	0	Group 0 only	0.27893
WBS14_MOUSE	(Q99MZ3) Williams-Beuren syndrome chromosome region 14 protein homolog (Mlx interactor) (MLX-interacting protein-like)	0	0	0	1	1	16.6667	Group 1 only	0.20226
P61965	WD repeat-containing protein 5 OS=Mus musculus GN=Wdr5 PE=1 SV=1	0	0	0	1	1	16.6667	Group 1 only	0.20226
Q9QXY7	Membrane transport protein XK OS=Mus musculus GN=Xk PE=1 SV=1	1	6	66.6667	1	10	66.6667	1.0642	0.14507
Q9CX47	DNA repair protein XRCC2 OS=Mus musculus GN=Xrcc2 PE=2 SV=1	0	0	0	1	1	16.6667	Group 1 only	0.20226
XTP3B_MOUSE	(Q8VEH8) XTP3-transactivated gene B protein homolog precursor	0	0	0	1	1	16.6667	Group 1 only	0.20226
Q8CDC7	Zinc finger and BTB domain-containing protein 9 OS=Mus musculus GN=Zbtb9 PE=2 SV=1	1	1	16.6667	0	0	0	Group 0 only	0.27893
Q3UHF7	Transcription factor HIVEP2 OS=Mus musculus GN=Hivep2 PE=1 SV=1	1	1	16.6667	0	0	0	Group 0 only	0.27893
P10754	Zinc finger protein 13 (Zfp-13) (Krox-8 protein).	1	1	16.6667	0	0	0	Group 0 only	0.27893
P10076	Zinc finger protein 26 OS=Mus musculus GN=Zfp26 PE=2 SV=2	0	0	0	1	1	16.6667	Group 1 only	0.20226
Q61967	Zinc finger protein 90 OS=Mus musculus GN=Zfp90 PE=2 SV=1	0	0	0	1	1	16.6667	Group 1 only	0.20226
Q8C0Q2	Zinc fingers and homeoboxes protein 3 OS=Mus musculus GN=Zhx3 PE=1 SV=2	0	0	0	1	1	16.6667	Group 1 only	0.20226
Q9JLM4	Zinc finger MYM-type protein 3 (Zinc finger protein 261) (DXHXS6673Eprotein).	0	0	0	1	1	16.6667	Group 1 only	0.20226
ZN294_MOUSE	(Q6A009) Zinc finger protein 294 (Zfp-294)	1	1	16.6667	0	0	0	Group 0 only	0.27893
Q99PP2	Zinc finger protein 318 (Fragment) OS=Mus musculus GN=Znf318 PE=1 SV=2	0	0	0	1	1	16.6667	Group 1 only	0.20226
Q8BKX7	Zinc finger protein 410 (Zinc finger protein APA-1) (Another partnerfor ARF 1).	0	0	0	1	1	16.6667	Group 1 only	0.20226
ZN533_MOUSE	(Q8BXJ8) Zinc finger protein 533	0	0	0	1	1	16.6667	Group 1 only	0.20226
Q3US17	Zinc finger protein 553.	0	0	0	1	2	33.3333	Group 1 only	0.071341
Q80W31	Zinc finger protein 569 (Zinc finger protein 74) (Zfp-74) (Mszf21).	1	5	50	1	7	66.6667	0.812662	0.33162
Q8BHZ4	Zinc finger protein 592 OS=Mus musculus GN=Znf592 PE=1 SV=3	2	5	50	1	3	33.3333	-0.40973	0.69439
Q6NZP1	Zinc finger Ran-binding domain-containing protein 3 (EC 3.6.1.-).	1	3	33.3333	0	0	0	Group 0 only	0.060745
Q62523	Zyxin OS=Mus musculus GN=Zyx PE=1 SV=2	0	0	0	1	1	16.6667	Group 1 only	0.20226
