# Supplementary material for: Interaction between Mas1 and AT1RA contributes to enhancement of skeletal muscle angiogenesis by angiotensin-(1-7) in Dahl salt-sensitive rats
Source: PLoS One. 2020 Apr 23;15(4):e0232067. doi: 10.1371/journal.pone.0232067 (PMC7179868; doi:10.1371/journal.pone.0232067)
Supplement: S5 Table — (XLSX) [file pone.0232067.s006.xlsx]

## Sheet: Raw CTs
Empty cells represent ampification failure/no amplification within 40 cycles
Ct Values
Sample	SS-AT1WT	SS-AT1WT Ang1-7	SS-AT1KO	SS-AT1KO Ang1-7	SS-AT1WT	SS-AT1WT Ang1-7	SS-AT1KO	SS-AT1KO Ang1-7	SS-AT1WT	SS-AT1WT Ang1-7	SS-AT1KO	SS-AT1KO Ang1-7	SS-AT1WT	SS-AT1WT Ang1-7	SS-AT1KO	SS-AT1KO Ang1-7
Plate	1	1	1	1	2	2	2	2	3	3	3	3	4	4	4	4
Akt1	26.11	23.919	25.585	25.277	25.263	27.627	29.426	30.26	28.961	27.38		27.063	25.779	23.028	24.077	23.393
Ang2	29.33	26.772	27.779	27.669	28.16	29.27	31.317	30.327	30.472	30.012		30.838	24.867	22.738	23.017	22.733
Angpt1	33.794	31.315	32.46	32.578	32.22	32.047	34.977	32.98	33.805	32.945		34.585	29.678	27.898	28.691	28.047
Angpt2	34.732	31.978	32.886	32.321	32.66	33.788	33.499	34.651	32.735	32.513		33.418	31.542	29.648	31.065	30.254
Anpep	28.308	27.767	25.757	26.811	28.673	27.77	28.482	28.474	28.977	28.33		28.82	25.643	24.007	24.995	23.934
Adgrb1		35.473	34.133				38.09	37.177	38.523			35.527				36.816
Ccl2	25.544	26.282	23.744	25.936	26.4	23.019	24.886	24.464	24.627	23.979		25.054	17.835	17.843	18.996	17.825
Cdh5	35.185	33.376	33.301	35.416	34.621	33.621	32.245	31.845	32.515	35.588	35.663	29.784	31.926	31.28	32.842	30.819
Col18a1	27.765	30.672	25.82	27.726	27.731	24.734	25.559	25.214	25.068	25.362		25.117	24.948	23.15	26.046	24.712
Col4a3	30.916	32.218	27.934	29.628	28.908	26.092	26.993	26.694	26.719	27.185		27.031	23.995	22.451	24.413	23.168
Ctgf	26.204	28.839	24.982	26.223	24.196	21.394	23.606	23.556	20.264	20.983	34.929	21.625	20.389	19.32	20.918	19.716
Cxcl1	31.981	32.022	29.11	31.531	30.042	25.735	27.799	28.1	29.123	27.643	35.925	27.589	21.756	20.446	21.363	20.639
Cxcl2		33.819	35.636			33.235	37.042	38.483	39.113	37.132		34.968	34.638	30.753	30.986	30.624
Cxcl9	35.163	33.504	34.865		34.188	35.447	39.777	35.224	35.29	35.217			33.681	30.926	30.72	30.893
Edn1	26.05	23.704	26.1	25.991	25.867	25.539	28.988	28.239	28.161	26.287		27.02	25.297	22.142	23.541	22.1
Efna1	28.268	27.161	27.212	27.335	28.115	28.601	30.235	29.612	28.696	28.437		28.951	26.195	23.696	24.347	23.732
Egf	33.101	31.862	31.015	31.558	32.646	33.427	33.273	33.523	31.823	31.533		32.67	30.656	28.272	29.642	28.744
Eng	32.568	33.771	30.617	32.276	33.912	32.554	34.127	32.909	32.65	32.56		32.848	31.361	29.277	31.264	30.102
Epas1	27.329	28.472	25.884	27.27	27.59	26	27.015	26.435	26.215	26.542		26.989	24.193	23.22	25.094	23.608
Erbb2	30.979	32.249	29.147	30.63	30.906	28.242	29.13	28.768	29.199	28.892		29.204	26.692	25.491	27.647	26.227
F2		35.789	36.43	36.651										33.644	38.798	35.205
F3	27.093	29.545	25.715	27.24	25.913	22.73	24.424	23.912	23.293	23.777		24.046	21.415	20.028	22.309	20.656
Fgf1	33.458	35.092	32.202	32.863	33.778	31.397	32.463	31.986	31.974	32.831		32.022	32.041	30.112	31.979	30.552
Fgf2	33.198	32.317	30.192	31.791	32.814	27.711	29.408	29.101	28.758	29.92		28.976	27.396	25.915	27.899	26.503
Fgf6
Fgfr3	27.076	24.647	26.141	25.943	26.231	28.221	29.958	29.873	29.603	27.627		27.722	26.379	23.927	24.787	23.828
Figf	35.55	31.982	34.36	32.563	34.268	31.384	33.886	35.925	33.826	31.01	35.614	35.394	34.488	32.667	34.12	32.459
Flt1	30.684	29.562	30.208	30.014	29.48	30.256	31.84	31.963	31.95	30.328		31.252	29.256	27.063	28.205	26.976
Fn1	21.401	21.056	20.175	20.768	21.066	21.333	21.959	22.558	21.927	21.309		22.215	19.184	17.555	18.91	17.611
Hgf										34.295			34.994	33.873
Hif1a	26.485	27.316	25.111	26.792	26.977	25.246	25.794	25.932	25.441	25.744		25.913	21.743	21.29	22.73	21.438
Id1	25.171	26.998	23.602	25.468	25.437	22.528	23.857	23.975	23.506	23.745		23.786	19.852	19.255	20.947	19.954
Ifna1		36.109					38.547	37.461					33.745	35.48	35.578
Ifnb1				35.565					33.981				33.504		35.011	33.357
Ifng																34.798
Igf1	35.491		34.905	34.245	33.798	31.133	32.766	32.38	31.044	32.443		31.474	27.039	26.033	26.892	26.094
Il1b	33.067	30.094	32.992	31.961	31.051	34.086	35.946	34.92		33.692		32.992	31.201	28.943	29.751	28.974
Il6	31.773	29.274	31.714	30.648	31.18	31.851	33.137	34.448	34.402	33.331		31.638	27.909	26.505	27.159	26.622
Itga5	28.143	26.69	27.232	26.88	27.147	28.751	29.309	29.826	30.904	28.718		28.974	26.977	25.053	26.282	25.708
Itgav	25.564	24.248	24.124	24.058	24.922	25.689	26.638	26.471	26.247	25.387		26.439	22.615	21.235	22.258	21.276
Itgb3	29.021	28.216	27.9	28.499	29.239	28.873	30.134	30.213	29.096	28.616		30.496	25.839	24.604	25.186	24.527
Jag1	30.315	30.649	28.997	29.987	29.984	28.771	29.784	30.164	30.069	29.402		30.576	26.625	25.856	27.071	25.959
Kdr		35.434	32.943		31.397	26.677	33.849							32.66	35.138
Lect1		36.231				37.337	34.39	35.431	34.345	34.512		34.207	30.802	30.955	32.373	31.98
Lep	39.684	35.442			37.821				35.539					37.524		37.273
Mapk14	29.238	31.702	27.255	28.948	27.897	25.05	25.917	25.93	25.358	25.919		25.791	24.541	23.29	25.208	24.158
Mdk	34.591	36.265	30.969	32.177	31.91	28.443	29.894	30.415	30.894	31.978		31.055	28.43	27.119	27.961	27.281
Mmp14	29.062	31.679	26.237	27.704	27.099	23.714	24.744	24.737	24.668	25.217		24.492	23.616	22.017	23.208	22.638
Mmp19	29.392	26.805	28.344	27.905	28.122	30.265	31.754	31.844	32.215	31.13		28.964	26.858	24.66	24.678	24.67
Mmp2	32.486	29.848	31.308	30.403	31.105	34.339	32.123	32.683	34.832	32.698		32.16	30.147	28.281	28.932	28.789
Mmp3	38.877					37.803	38.095	36.325	38.796			38.064	34.791	33.801
Mmp9					30.67	37.66	36.381	35.325	36.646	38.258		36.299	35.429	34.219
Nos3	32.851	32.738	33.028	32.572	33.932	31.836	33.985	33.879	34.385	32.232		33.673	28.674	27.763	28.055	27.708
Nrp1	28.673	28.324	26.873	28.214	29.172	28.062	28.567	28.588	29.277	28.089		28.793	25.657	24.607	25.673	24.869
Nrp2	25.02	25.401	22.875	24.018	25.203	23.248	23.322	23.276	24.277	23.858		23.942	21.182	20.358	21.969	20.923
Pdgfa	29.793	30.926	27.067	28.737	29.36	26.376	27.029	26.931	27.252	27.385		26.924	23.337	22.882	23.792	23.213
Pdgfb	31.865	34.26	29.819	31.302	31.329	28.526	29.419	28.655	28.877	29.332		29.164	27.214	26.24	27.733	27.045
Pecam1	36.729	35.494	29.747	32.184	34.143	30.552	30.966	30.502	32.013	32.671		31.651	32.64	30.682	32.483	31.558
Pgf	31.241	33.138	29.015	30.222	29.11	26.186	27.094	27.24	26.935	27.163		26.722	24.247	23.355	24.434	23.902
Plau												35.353	34.682	32.63	33.359	32.616
Plg		35.966	34.965	34.976	33.51								33.489	30.986	30.363	31.226
Ptgs1	29.426	26.81	28.813	28.898	28.391	31.096	33.16	32.824	31.602	30.249		29.34	26.502	25.226	24.958	24.618
Ptk2	27.152	25.046	26.409	26.244	26.122	28.127	28.957	29.529	29.817	27.849		27.948	23.864	22.696	23.005	22.402
S1pr1				35.187	33.018		34.38						34.898	32.519	31.773	32.34
Serpinb5													34.01	33.812	34.938	34.772
Serpine1	24.768	23.973	23.249	24.179	24.116	23.376	24.04	24.358	24.294	24.036		24.154	20.726	20.05	21.609	20.846
Serpinf1	33.443	32.916	29.768	32.609	32.745	31.87	30.742	30.694	31.99	32.245		32	27.753	27.774	28.162	27.771
Sphk1	32.74	32.981	30.57	31.73	31.52	29.726	30.741	30.946	30.268	30.14		30.91	26.313	25.669	27.284	26.941
Tek	29.544	31.007	26.869	28.718	28.508	25.788	25.996	26.039	26.129	26.52		26.164	22.981	22.614	23.539	22.888
Tgfa	32.819	34.761	30.241	33.584	30.622	27.832	30.017	30.02	28.904	29.828		30.26	27.871	27.005	29.06	28.246
Tgfb1	29.984	32.82	26.556	28.408	26.758	24.242	24.7	24.465	25.193	25.546		24.798	22.992	22.369	23.141	22.73
Tgfb2	30.427	32.724	27.246	28.544	27.227	24.612	25.473	25.42	25.303	25.872		25.028	22.43	21.88	22.773	22.031
Tgfb3	29.992	26.95	28.174	27.658	27.935	30.371	31.216	32.23	36.024	31.916		28.953	28.905	26.437	26.671	26.762
Tgfbr1	28.117	24.897	26.706	26.224	26.147	28.26	29.11	29.42	30.007	27.965		26.983	25.119	23.55	23.969	23.61
Thbs1	23.492	20.555	21.315	21.237	22.455	23.611	23.928	24.233	25.825	23.539		23.126	20.686	19.49	19.709	19.178
Tie1	35.795				31.922	38.478	36.825	35.638				36.182	35.183	34.274		34.313
Timp1	26.64	25.055	25.02	25.815	26.209	26.756	26.291	26.968	27.058	26.118		26.356	20.726	20.56	20.398	20.134
Timp2	23.743	23.042	22.314	23.345	23.728	23.289	22.855	23.753	23.531	23.193		23.071	19.381	19.11	19.669	19.212
Timp3	23.907	23.516	21.877	23.04	23.941	22.032	21.526	22.435	22.255	22.446		21.739	18.911	18.622	20.09	19.3
Tnf	36.48	35.068	30.875			33.025		33.71		32.958		32.813	30.615	30.147	31.272	30.342
Tymp	32.052	32.914	29.983	31.996	33.108	29.084	30.107	30.156	29.589	30.374		29.935	27.916	27.4	28.398	28.109
Vegfa	27.233	28.604	24.915	26.858	25.407	22.293	23.526	23.408	22.712	23.39		23.239	21.557	21.031	22.704	21.767
Vegfb	31.382	34.934	28.937	30.488	28.981	25.441	26.818	26.839	26.716	27.242		27.124	25.086	24.313	25.72	25.054
Vegfc	28.613	32.623	26.424	27.747	26.691	23.975	25.304	25.287	24.617	24.974		24.442	20.911	20.581	21.253	20.895
Actb	19.915	17.399	19.36	18.835	18.742	21.494	23.13	23.837	22.772	21.643		19.818	16.535	15.026	14.933	14.362
B2m	20.065	17.816	19.135	18.916	19.35	21.057	22.262	22.323	22.82	21.146		19.928	15.453	15.038	14.639	14.423
Hprt1	24.931	23.443	23.95	24.299	23.812	25.211	26.12	26.883	26.628	24.994		25.155	19.72	19.906	19.519	19.312
Ldha	22.696	20.616	22.399	22.503	21.637	23.96	24.317	24.854	23.67	23.018		24.562	18.579	18.667	18.469	18.066
Rplp1	20.747	18.852	20.269	20.809	20.568	20.988	21.586	22.42	21.613	20.816		21.63	15.895	16.353	16.348	15.971
RGDC															32.891	34.964
RTC	21.552	21.988	21.258	21.794	22.131	22.182	21.015	21.433	21.683	21.866	22.223	21.803	20.625	21.458	21.642	21.322
RTC	22.228	23.36	21.425	22.12	22.28	21.763	20.877	21.001	20.839	21.08	21.331	21.095	20.297	21.163	21.393	20.997
RTC	22.79	24.632	21.697	23.001	22.382	21.296	20.938	21.037	20.706	20.978	21.081	21.016	20.352	21.146	21.294	20.994
PPC	20.195	20.002	20.995	20.394	20.802	23.481	24.41	24.919	23.439	23.771	23.148	23.165	23.195	22.913	22.048	22.17
PPC	20.389	20.415	20.985	20.692	20.867	23.791	24.692	24.919	23.693	23.381	24.015	23.468	23.223	23.308	22.189	22.562
PPC	20.12	20.126	20.614	20.436	20.672	23.952	24.468	23.822	23.322	22.778	23.644	23.433	22.336	23.097	21.761	22.184
